# Supplementary material for: Exposure to GABAA Receptor Antagonist Picrotoxin in Pregnant Mice Causes Autism-Like Behaviors and Aberrant Gene Expression in Offspring
Source: Front Psychiatry. 2022 Feb 3;13:821354. doi: 10.3389/fpsyt.2022.821354 (PMC8850354; doi:10.3389/fpsyt.2022.821354)
Supplement: Supplementary file 2 [file Data_Sheet_2.xlsx]

## Sheet: Table S4
Table S4. Pathway enrichment of upregulated genes.
Biogroup name	Source	Score	Common genes	Direction	p-value
odorant binding	GO	8.53292	12	up	0.0002
neuropeptide receptor activity	GO	6.19876	4	up	0.002
positive regulation of neutrophil migration	GO	6.00809	3	up	0.0025
CoA-ligase activity	GO	5.75595	2	up	0.0032
acid-thiol ligase activity	GO	5.56031	2	up	0.0038
guanylate cyclase activity	GO	5.48749	2	up	0.0041
regulation of neutrophil migration	GO	5.25778	3	up	0.0052
neurotransmitter receptor internalization	GO	4.91908	1	up	0.0073
fatty acid biosynthetic process	GO	4.8885	5	up	0.0075
regulation of hepatocyte proliferation	GO	4.77127	2	up	0.0085
arrestin family protein binding	GO	4.58858	2	up	0.0102
platelet morphogenesis	GO	4.57741	2	up	0.0103
positive regulation of glutamate receptor signaling pathway	GO	4.53503	1	up	0.0107
neurotransmitter receptor transport	GO	4.32114	1	up	0.0133
negative regulation of mesenchymal cell apoptotic process	GO	4.22169	2	up	0.0147
megakaryocyte development	GO	4.14389	1	up	0.0159
oxidoreductase activity, acting on the CH-OH group of donors, NAD or NADP as acceptor	GO	4.08138	4	up	0.0169
regulation of AMPA receptor activity	GO	4.04358	1	up	0.0175
lipid biosynthetic process	GO	4.03692	12	up	0.0177
postsynaptic density membrane	GO	3.97357	1	up	0.0188
ERBB signaling pathway	GO	3.95994	3	up	0.0191
protein localization to lysosome	GO	3.9513	1	up	0.0192
endocytic patch	GO	3.93973	1	up	0.0195
actin cortical patch	GO	3.93973	1	up	0.0195
cyclin-dependent protein serine/threonine kinase regulator activity	GO	3.93194	3	up	0.0196
phosphorus-oxygen lyase activity	GO	3.89224	2	up	0.0204
cyclic purine nucleotide metabolic process	GO	3.89224	2	up	0.0204
postsynaptic specialization membrane	GO	3.88737	1	up	0.0205
oxidoreductase activity, acting on CH-OH group of donors	GO	3.83891	4	up	0.0215
cyclase activity	GO	3.78467	2	up	0.0227
regulation of apoptotic process involved in development	GO	3.67627	2	up	0.0253
establishment of protein localization to vacuole	GO	3.66665	1	up	0.0256
positive regulation of muscle tissue development	GO	3.65889	4	up	0.0258
positive regulation of signaling receptor activity	GO	3.60292	1	up	0.0272
receptor localization to synapse	GO	3.54311	2	up	0.0289
protein localization to vacuole	GO	3.48676	1	up	0.0306
voltage-gated calcium channel complex	GO	3.47317	1	up	0.031
response to wounding	GO	3.45192	9	up	0.0317
extracellular matrix structural constituent	GO	3.43041	2	up	0.0324
pheromone binding	GO	3.43021	3	up	0.0324
hindbrain morphogenesis	GO	3.40329	3	up	0.0333
polyol metabolic process	GO	3.38034	4	up	0.034
antibacterial humoral response	GO	3.36866	2	up	0.0344
regulation of glutamate receptor signaling pathway	GO	3.35873	1	up	0.0348
mRNA splice site selection	GO	3.35196	1	up	0.035
acylglycerol metabolic process	GO	3.32212	3	up	0.0361
chylomicron	GO	3.27363	1	up	0.0379
peptidase inhibitor activity	GO	3.25989	6	up	0.0384
neutral lipid metabolic process	GO	3.25899	3	up	0.0384
cell-matrix adhesion	GO	3.25895	4	up	0.0384
carbohydrate binding	GO	3.23748	5	up	0.0393
regulation of execution phase of apoptosis	GO	3.23709	2	up	0.0393
regulation of neurotransmitter receptor activity	GO	3.2142	1	up	0.0402
acetylcholine receptor activity	GO	3.21151	2	up	0.0403
acetylcholine receptor signaling pathway	GO	3.20164	2	up	0.0407
response to acetylcholine	GO	3.20164	2	up	0.0407
phosphatidylinositol 3-kinase regulatory subunit binding	GO	3.18802	1	up	0.0413
pre-mRNA binding	GO	3.17935	2	up	0.0416
transmission of nerve impulse	GO	3.15416	2	up	0.0427
odontogenesis	GO	3.12265	4	up	0.044
anatomical structure regression	GO	3.06888	1	up	0.0465
blood coagulation	GO	3.06746	3	up	0.0465
positive regulation of cation channel activity	GO	3.06177	3	up	0.0468
ciliary tip	GO	3.06118	1	up	0.0468
liver regeneration	GO	3.06118	1	up	0.0468
defense response to Gram-negative bacterium	GO	3.05982	3	up	0.0469
coagulation	GO	3.05267	3	up	0.0472
myeloid cell development	GO	3.03896	2	up	0.0479
hemostasis	GO	3.02341	3	up	0.0486
lymphocyte proliferation	GO	3.02128	3	up	0.0487
response to pheromone	GO	3.01811	3	up	0.0489
microtubule anchoring at microtubule organizing center	GO	3.01484	1	up	0.0491
synapse organization	GO	3.00688	2	up	0.0494
mononuclear cell proliferation	GO	3.00229	3	up	0.0497
centriole replication	GO	3.00218	2	up	0.0497
platelet activation	GO	2.9911	2	up	0.0502
mammary gland lobule development	GO	2.92634	2	up	0.0536
positive regulation of interleukin-8 secretion	GO	2.92307	1	up	0.0538
transferase activity, transferring acyl groups other than amino-acyl groups	GO	2.89123	4	up	0.0555
regulation of striated muscle tissue development	GO	2.89027	5	up	0.0556
positive regulation of transcription from RNA polymerase II promoter involved in cellular response to chemical stimulus	GO	2.8746	2	up	0.0564
lysosomal transport	GO	2.87087	1	up	0.0566
regulation of phospholipase C activity	GO	2.86364	2	up	0.0571
protein phosphatase inhibitor activity	GO	2.8342	2	up	0.0588
centriole assembly	GO	2.81912	2	up	0.0597
cell maturation	GO	2.81431	5	up	0.0599
detection of light stimulus involved in sensory perception	GO	2.81347	1	up	0.06
spliceosomal snRNP complex	GO	2.80512	1	up	0.0605
response to pH	GO	2.76857	1	up	0.0628
U2-type spliceosomal complex	GO	2.76341	1	up	0.0631
vitamin biosynthetic process	GO	2.75586	1	up	0.0636
positive regulation of protein localization to membrane	GO	2.75569	2	up	0.0636
regulation of cerebellar granule cell precursor proliferation	GO	2.75156	1	up	0.0638
small nuclear ribonucleoprotein complex	GO	2.74323	1	up	0.0644
positive regulation of cell cycle phase transition	GO	2.73905	4	up	0.0646
alcohol metabolic process	GO	2.73666	5	up	0.0648
phosphatase inhibitor activity	GO	2.71402	2	up	0.0663
myosin II complex	GO	2.70412	1	up	0.0669
myosin complex	GO	2.69349	3	up	0.0676
positive regulation of T-helper 17 type immune response	GO	2.69051	1	up	0.0678
nucleotidyltransferase activity	GO	2.67084	1	up	0.0692
blood coagulation, fibrin clot formation	GO	2.67084	1	up	0.0692
isoprenoid biosynthetic process	GO	2.66472	2	up	0.0696
FMN binding	GO	2.65917	1	up	0.07
regulation of macrophage apoptotic process	GO	2.64408	1	up	0.0711
regulation of relaxation of muscle	GO	2.63518	1	up	0.0717
cell cycle phase transition	GO	2.63395	5	up	0.0718
enzyme inhibitor activity	GO	2.58542	9	up	0.0754
mitochondrial matrix	GO	2.56723	4	up	0.0767
viral life cycle	GO	2.56168	3	up	0.0772
vacuolar transport	GO	2.56066	1	up	0.0773
response to muscle stretch	GO	2.5405	1	up	0.0788
localization within membrane	GO	2.52512	2	up	0.08
regulation of apoptotic DNA fragmentation	GO	2.52366	1	up	0.0802
detection of abiotic stimulus	GO	2.52175	3	up	0.0803
channel regulator activity	GO	2.52016	1	up	0.0804
transferase activity, transferring acyl groups	GO	2.50509	5	up	0.0817
cytoplasm organization	GO	2.49076	1	up	0.0828
G-protein coupled peptide receptor activity	GO	2.47846	4	up	0.0839
sperm capacitation	GO	2.46325	1	up	0.0852
organelle disassembly	GO	2.45088	2	up	0.0862
collagen-containing extracellular matrix	GO	2.44451	2	up	0.0868
regulation of interleukin-8 secretion	GO	2.43031	1	up	0.088
cell-substrate adhesion	GO	2.42749	4	up	0.0883
establishment of skin barrier	GO	2.42447	1	up	0.0885
filamentous actin	GO	2.41024	2	up	0.0898
anchored component of membrane	GO	2.39843	3	up	0.0909
T-helper 17 cell differentiation	GO	2.39672	1	up	0.091
cellular response to BMP stimulus	GO	2.39596	3	up	0.0911
response to BMP	GO	2.39596	3	up	0.0911
regulation of lipid metabolic process	GO	2.39056	6	up	0.0916
positive regulation of cation transmembrane transport	GO	2.38239	3	up	0.0923
positive regulation of cell cycle G2/M phase transition	GO	2.37841	2	up	0.0927
structural constituent of muscle	GO	2.37616	1	up	0.0929
glycerolipid metabolic process	GO	2.36836	5	up	0.0936
GABAergic neuron differentiation	GO	2.36489	1	up	0.094
regeneration	GO	2.36285	2	up	0.0942
positive regulation of insulin secretion involved in cellular response to glucose stimulus	GO	2.36216	2	up	0.0942
protein kinase regulator activity	GO	2.34038	5	up	0.0963
cellular lipid catabolic process	GO	2.3293	3	up	0.0974
cell cycle G2/M phase transition	GO	2.32707	2	up	0.0976
macrophage activation	GO	2.31638	2	up	0.0986
response to heat	GO	2.30885	1	up	0.0994
regulation of organ growth	GO	2.29598	3	up	0.1007
G-protein coupled serotonin receptor signaling pathway	GO	2.29338	2	up	0.1009
regulation of protein localization to membrane	GO	2.28926	3	up	0.1013
disordered domain specific binding	GO	2.28748	2	up	0.1015
positive regulation of blood circulation	GO	2.28522	3	up	0.1018
protein phosphatase regulator activity	GO	2.27377	2	up	0.1029
sensory perception of mechanical stimulus	GO	2.27271	2	up	0.103
positive regulation of p38MAPK cascade	GO	2.26807	1	up	0.1035
interferon-gamma production	GO	2.25897	1	up	0.1045
positive regulation of ATP metabolic process	GO	2.24894	1	up	0.1055
lipoprotein particle	GO	2.2469	1	up	0.1057
regulation of vasoconstriction	GO	2.23515	3	up	0.107
mitotic metaphase plate congression	GO	2.2325	1	up	0.1073
fertilization	GO	2.21854	3	up	0.1088
positive regulation of sodium ion transmembrane transporter activity	GO	2.21716	1	up	0.1089
oocyte development	GO	2.21635	1	up	0.109
intermediate filament	GO	2.21282	3	up	0.1094
estrogen 16-alpha-hydroxylase activity	GO	2.21225	1	up	0.1095
regulation of cation channel activity	GO	2.21187	3	up	0.1095
hormone metabolic process	GO	2.2052	4	up	0.1102
positive regulation of cyclin-dependent protein kinase activity	GO	2.19356	2	up	0.1115
antimicrobial humoral response	GO	2.18676	2	up	0.1123
embryonic cranial skeleton morphogenesis	GO	2.18139	2	up	0.1129
extracellular matrix	GO	2.17207	3	up	0.1139
oxidoreductase activity, acting on the CH-NH2 group of donors, oxygen as acceptor	GO	2.17198	1	up	0.114
hydrolase activity, acting on carbon-nitrogen (but not peptide) bonds, in linear amides	GO	2.16994	1	up	0.1142
positive regulation of transcription of nucleolar large rRNA by RNA polymerase I	GO	2.16815	1	up	0.1144
cellular response to platelet-derived growth factor stimulus	GO	2.16315	1	up	0.115
organic hydroxy compound metabolic process	GO	2.15763	7	up	0.1156
animal organ formation	GO	2.1522	2	up	0.1162
response to stilbenoid	GO	2.13995	1	up	0.1177
oocyte differentiation	GO	2.13974	1	up	0.1177
ligase activity	GO	2.13257	3	up	0.1185
mitochondrial outer membrane translocase complex	GO	2.12015	1	up	0.12
response to platelet-derived growth factor	GO	2.11499	1	up	0.1206
kinase activator activity	GO	2.10166	3	up	0.1223
cerebellum morphogenesis	GO	2.09724	2	up	0.1228
protein N-terminus binding	GO	2.08101	4	up	0.1248
wound healing	GO	2.07652	6	up	0.1254
protein activation cascade	GO	2.06853	2	up	0.1264
phosphatase regulator activity	GO	2.06168	2	up	0.1272
hydrolase activity, hydrolyzing O-glycosyl compounds	GO	2.05184	2	up	0.1285
oxidoreductase activity, acting on the CH-NH2 group of donors	GO	2.04684	1	up	0.1291
photoreceptor cell maintenance	GO	2.04176	2	up	0.1298
sperm fibrous sheath	GO	2.03181	1	up	0.1311
metaphase plate congression	GO	2.01667	1	up	0.1331
proteasome core complex	GO	2.00849	1	up	0.1342
positive regulation of mitotic cell cycle phase transition	GO	2.0075	3	up	0.1343
NAD binding	GO	2.00078	2	up	0.1352
steroid binding	GO	2.00051	2	up	0.1353
cortical actin cytoskeleton	GO	2.00029	2	up	0.1353
serine/threonine protein kinase complex	GO	1.99846	3	up	0.1355
cell-cell adhesion	GO	1.99742	6	up	0.1357
microvillus	GO	1.99375	2	up	0.1362
retromer complex	GO	1.9901	1	up	0.1367
response to hydroxyurea	GO	1.9887	1	up	0.1369
regulation of plasma lipoprotein particle levels	GO	1.98827	1	up	0.1369
mismatch repair complex	GO	1.98355	1	up	0.1376
positive regulation of sodium ion transmembrane transport	GO	1.98186	1	up	0.1378
mitotic cell cycle phase transition	GO	1.97723	4	up	0.1385
cysteine-type endopeptidase inhibitor activity involved in apoptotic process	GO	1.97294	1	up	0.139
detection of light stimulus	GO	1.96911	1	up	0.1396
regulation of T-helper 17 cell differentiation	GO	1.95773	1	up	0.1412
developmental maturation	GO	1.95123	6	up	0.1421
regulation of protein depolymerization	GO	1.94605	1	up	0.1428
transcriptional activator activity, RNA polymerase II transcription factor binding	GO	1.93992	1	up	0.1437
cellular response to hepatocyte growth factor stimulus	GO	1.93992	1	up	0.1437
regulation of ossification	GO	1.93917	6	up	0.1438
establishment of endothelial intestinal barrier	GO	1.93899	1	up	0.1438
proximal/distal pattern formation	GO	1.93515	1	up	0.1444
ribonucleoprotein complex binding	GO	1.92709	3	up	0.1456
humoral immune response	GO	1.92662	3	up	0.1456
sperm flagellum	GO	1.92332	3	up	0.1461
positive regulation of cellular response to insulin stimulus	GO	1.90755	1	up	0.1484
C21-steroid hormone metabolic process	GO	1.88001	1	up	0.1526
response to temperature stimulus	GO	1.87342	3	up	0.1536
dopamine binding	GO	1.87076	1	up	0.154
regulation of odontogenesis of dentin-containing tooth	GO	1.86978	1	up	0.1542
positive regulation of execution phase of apoptosis	GO	1.85813	1	up	0.156
diencephalon development	GO	1.85741	2	up	0.1561
lactation	GO	1.8571	2	up	0.1561
regulation of p38MAPK cascade	GO	1.84587	1	up	0.1579
regulation of protein targeting to mitochondrion	GO	1.84115	1	up	0.1586
viral RNA genome replication	GO	1.8411	1	up	0.1586
fatty acid metabolic process	GO	1.82704	6	up	0.1609
growth factor activity	GO	1.82423	2	up	0.1613
collagen trimer	GO	1.82188	2	up	0.1617
positive regulation of cell cycle G1/S phase transition	GO	1.81687	2	up	0.1625
9+2 motile cilium	GO	1.81283	3	up	0.1632
ATP hydrolysis coupled transmembrane transport	GO	1.80735	1	up	0.1641
ATP hydrolysis coupled cation transmembrane transport	GO	1.80735	1	up	0.1641
ATP hydrolysis coupled ion transmembrane transport	GO	1.80735	1	up	0.1641
cerebellar cortex morphogenesis	GO	1.80361	1	up	0.1647
insulin-like growth factor binding	GO	1.80344	1	up	0.1647
myeloid cell differentiation	GO	1.80191	3	up	0.165
establishment of protein localization to organelle	GO	1.80168	1	up	0.165
response to hepatocyte growth factor	GO	1.79829	1	up	0.1656
homophilic cell adhesion via plasma membrane adhesion molecules	GO	1.79795	3	up	0.1656
pigment granule organization	GO	1.79539	1	up	0.1661
negative regulation of extrinsic apoptotic signaling pathway via death domain receptors	GO	1.79485	1	up	0.1662
hydrolase activity, acting on glycosyl bonds	GO	1.78592	2	up	0.1676
postsynaptic membrane	GO	1.77348	4	up	0.1697
regulation of RNA polymerase II transcriptional preinitiation complex assembly	GO	1.76632	1	up	0.171
spliceosomal complex	GO	1.76217	2	up	0.1717
angiotensin-activated signaling pathway	GO	1.76179	1	up	0.1717
detection of biotic stimulus	GO	1.75832	1	up	0.1723
water homeostasis	GO	1.74824	1	up	0.1741
outer mitochondrial membrane protein complex	GO	1.74569	1	up	0.1745
cranial skeletal system development	GO	1.74317	2	up	0.175
regulation of T-helper 17 type immune response	GO	1.73306	1	up	0.1767
positive regulation of cellular protein localization	GO	1.73189	4	up	0.177
postsynaptic density	GO	1.73189	3	up	0.177
postsynaptic specialization	GO	1.72784	3	up	0.1777
kinase regulator activity	GO	1.72778	5	up	0.1777
regulation of chromosome separation	GO	1.72731	1	up	0.1778
activin binding	GO	1.72551	1	up	0.1781
negative regulation of endothelial cell apoptotic process	GO	1.72532	1	up	0.1781
ATP synthesis coupled electron transport	GO	1.72398	1	up	0.1784
asymmetric synapse	GO	1.7218	3	up	0.1787
natural killer cell activation	GO	1.721	2	up	0.1789
phosphatidylinositol-3-phosphate biosynthetic process	GO	1.71385	1	up	0.1802
regulation of transcription from RNA polymerase II promoter in response to hypoxia	GO	1.71317	1	up	0.1803
negative regulation of cardiac muscle cell differentiation	GO	1.71275	1	up	0.1804
positive regulation of T cell migration	GO	1.71142	1	up	0.1806
sterol transport	GO	1.70583	1	up	0.1816
steroid biosynthetic process	GO	1.69869	2	up	0.1829
regulation of cell cycle G2/M phase transition	GO	1.69725	3	up	0.1832
regulation of lysosomal lumen pH	GO	1.69418	1	up	0.1837
regulation of cAMP-dependent protein kinase activity	GO	1.69347	1	up	0.1839
muscle fiber development	GO	1.68898	2	up	0.1847
endothelial cell chemotaxis	GO	1.68546	1	up	0.1854
positive regulation of DNA-dependent DNA replication	GO	1.68321	1	up	0.1858
transmembrane transporter complex	GO	1.68074	1	up	0.1862
erythrocyte development	GO	1.6802	1	up	0.1863
hydrolase activity, acting on carbon-nitrogen (but not peptide) bonds	GO	1.67655	2	up	0.187
reactive oxygen species metabolic process	GO	1.67598	3	up	0.1871
viral genome replication	GO	1.67546	1	up	0.1872
cysteine-type endopeptidase regulator activity involved in apoptotic process	GO	1.67528	1	up	0.1873
mitotic spindle organization	GO	1.67465	1	up	0.1874
establishment of chromosome localization	GO	1.67465	1	up	0.1874
peptidyl-tyrosine autophosphorylation	GO	1.66854	1	up	0.1885
cell fate commitment	GO	1.66178	6	up	0.1898
negative regulation of cyclin-dependent protein kinase activity	GO	1.65635	1	up	0.1908
regulation of cytokine biosynthetic process	GO	1.65395	2	up	0.1913
germ cell development	GO	1.6518	4	up	0.1917
chemokine binding	GO	1.64781	1	up	0.1925
protein kinase complex	GO	1.64673	3	up	0.1927
lipid catabolic process	GO	1.64533	4	up	0.1929
RNA export from nucleus	GO	1.6451	2	up	0.193
calmodulin binding	GO	1.64405	5	up	0.1932
lung alveolus development	GO	1.64182	2	up	0.1936
microtubule organizing center localization	GO	1.62884	1	up	0.1962
defense response to bacterium	GO	1.62686	4	up	0.1965
pigment granule localization	GO	1.62404	1	up	0.1971
regulation of neuron migration	GO	1.6215	2	up	0.1976
regulation of body fluid levels	GO	1.62026	6	up	0.1978
calcium-mediated signaling using intracellular calcium source	GO	1.6177	1	up	0.1984
oxidative phosphorylation	GO	1.61364	1	up	0.1992
UDP-glycosyltransferase activity	GO	1.60828	2	up	0.2002
response to steroid hormone	GO	1.60796	5	up	0.2003
ribonucleoprotein complex assembly	GO	1.60782	1	up	0.2003
regulation of epithelial cell differentiation involved in kidney development	GO	1.60657	1	up	0.2006
positive regulation of lymphocyte migration	GO	1.58883	1	up	0.2042
gene silencing	GO	1.57292	3	up	0.2074
regulation of ATP metabolic process	GO	1.57107	2	up	0.2078
defense response to Gram-positive bacterium	GO	1.56768	2	up	0.2085
cellular senescence	GO	1.56696	1	up	0.2087
chemical homeostasis within a tissue	GO	1.56452	1	up	0.2092
protein localization to cell junction	GO	1.56086	1	up	0.21
negative regulation of leukocyte apoptotic process	GO	1.55436	2	up	0.2113
tissue regeneration	GO	1.54767	1	up	0.2127
negative regulation of supramolecular fiber organization	GO	1.54609	2	up	0.2131
epithelial cell proliferation	GO	1.54445	3	up	0.2134
negative regulation of cardiocyte differentiation	GO	1.53906	1	up	0.2146
amino acid binding	GO	1.53564	2	up	0.2153
negative regulation of oxidative stress-induced intrinsic apoptotic signaling pathway	GO	1.53373	1	up	0.2157
acid-amino acid ligase activity	GO	1.5317	1	up	0.2162
synaptic membrane	GO	1.53132	4	up	0.2162
positive regulation of signal transduction by p53 class mediator	GO	1.52576	1	up	0.2175
pyridoxal phosphate binding	GO	1.52456	1	up	0.2177
protein localization to membrane	GO	1.52343	3	up	0.218
peptidyl-prolyl cis-trans isomerase activity	GO	1.52167	1	up	0.2183
positive regulation of substrate adhesion-dependent cell spreading	GO	1.51644	1	up	0.2195
myofibril assembly	GO	1.51189	1	up	0.2205
positive regulation of fatty acid transport	GO	1.50087	1	up	0.2229
integrin complex	GO	1.49934	1	up	0.2233
regulation of T cell migration	GO	1.49934	1	up	0.2233
toxin metabolic process	GO	1.49051	1	up	0.2253
steroid metabolic process	GO	1.48911	4	up	0.2256
ncRNA transcription	GO	1.48663	1	up	0.2261
response to antineoplastic agent	GO	1.48595	2	up	0.2263
protein self-association	GO	1.48508	2	up	0.2265
single-stranded RNA binding	GO	1.48398	3	up	0.2267
phagocytosis, recognition	GO	1.48168	1	up	0.2273
negative regulation of adherens junction organization	GO	1.47962	1	up	0.2277
ion channel activity	GO	1.47621	4	up	0.2285
neural tube development	GO	1.47325	5	up	0.2292
reactive oxygen species biosynthetic process	GO	1.47133	1	up	0.2296
positive regulation of autophagy of mitochondrion	GO	1.45728	1	up	0.2329
positive regulation of cell cycle	GO	1.45583	8	up	0.2332
regulation of membrane permeability	GO	1.45354	2	up	0.2337
regulation of neural precursor cell proliferation	GO	1.45236	3	up	0.234
endopeptidase inhibitor activity	GO	1.45178	3	up	0.2342
positive regulation of double-strand break repair	GO	1.45158	1	up	0.2342
positive regulation of leukocyte apoptotic process	GO	1.44938	1	up	0.2347
phagosome maturation	GO	1.44891	1	up	0.2348
electron transfer activity	GO	1.44873	1	up	0.2349
mesodermal cell differentiation	GO	1.44397	1	up	0.236
negative regulation of viral release from host cell	GO	1.4439	1	up	0.236
cytokine activity	GO	1.43647	4	up	0.2378
protein complex involved in cell adhesion	GO	1.43448	1	up	0.2382
structural constituent of cytoskeleton	GO	1.43411	1	up	0.2383
positive regulation of neural precursor cell proliferation	GO	1.43149	2	up	0.239
cellular aldehyde metabolic process	GO	1.43094	1	up	0.2391
regulation of myeloid cell differentiation	GO	1.43031	5	up	0.2392
T cell activation	GO	1.43	4	up	0.2393
axonal transport	GO	1.42875	2	up	0.2396
microtubule cytoskeleton organization involved in mitosis	GO	1.42801	1	up	0.2398
chromatin assembly	GO	1.42632	3	up	0.2402
cardiac muscle cell development	GO	1.42594	1	up	0.2403
actin filament	GO	1.42527	3	up	0.2404
cerebellar cortex development	GO	1.42199	1	up	0.2412
receptor complex	GO	1.42059	3	up	0.2416
regulation of extracellular matrix organization	GO	1.41909	1	up	0.2419
transcription coactivator binding	GO	1.41576	1	up	0.2427
passive transmembrane transporter activity	GO	1.41511	4	up	0.2429
endoplasmic reticulum lumen	GO	1.41421	1	up	0.2431
motor activity	GO	1.41319	3	up	0.2434
regulation of actin polymerization or depolymerization	GO	1.40218	1	up	0.2461
sulfur compound metabolic process	GO	1.40095	3	up	0.2464
response to metal ion	GO	1.39281	4	up	0.2484
negative regulation of DNA-dependent DNA replication	GO	1.38885	1	up	0.2494
cellular response to angiotensin	GO	1.38644	1	up	0.25
regulation of cellular senescence	GO	1.37992	1	up	0.2516
regulation of membrane potential	GO	1.37908	6	up	0.2518
vitamin metabolic process	GO	1.37776	1	up	0.2521
phosphoprotein binding	GO	1.37474	3	up	0.2529
natural killer cell mediated cytotoxicity	GO	1.37127	1	up	0.2538
positive regulation of intrinsic apoptotic signaling pathway	GO	1.36941	1	up	0.2543
viral process	GO	1.36919	3	up	0.2543
isoprenoid metabolic process	GO	1.3651	2	up	0.2554
phosphoprotein phosphatase activity	GO	1.36434	2	up	0.2555
scaffold protein binding	GO	1.36345	1	up	0.2558
cellular response to drug	GO	1.35945	6	up	0.2568
positive regulation of DNA-templated transcription, initiation	GO	1.35752	1	up	0.2573
thiolester hydrolase activity	GO	1.35381	1	up	0.2583
flagellated sperm motility	GO	1.35139	1	up	0.2589
cell adhesion molecule binding	GO	1.35051	5	up	0.2591
positive regulation of peptidyl-lysine acetylation	GO	1.34614	1	up	0.2602
regulation of glutamate secretion	GO	1.34254	1	up	0.2612
cardiac muscle contraction	GO	1.34141	1	up	0.2615
transferase activity, transferring hexosyl groups	GO	1.33812	2	up	0.2623
U12-type spliceosomal complex	GO	1.3363	1	up	0.2628
positive T cell selection	GO	1.33468	1	up	0.2632
negative regulation of reactive oxygen species metabolic process	GO	1.33185	2	up	0.264
positive regulation of CD4-positive, alpha-beta T cell activation	GO	1.33126	1	up	0.2641
positive regulation of lipid localization	GO	1.32418	2	up	0.266
positive regulation of long-term synaptic potentiation	GO	1.32108	1	up	0.2668
response to alcohol	GO	1.3112	2	up	0.2695
sperm motility	GO	1.31095	1	up	0.2696
mitochondrial intermembrane space	GO	1.30534	1	up	0.2711
lipoprotein biosynthetic process	GO	1.30442	1	up	0.2713
negative regulation of oxidative stress-induced neuron death	GO	1.29425	1	up	0.2741
regulation of release of sequestered calcium ion into cytosol	GO	1.29052	2	up	0.2751
oxidoreductase activity, acting on NAD(P)H	GO	1.28798	2	up	0.2758
regulation of endothelial cell apoptotic process	GO	1.28774	1	up	0.2759
positive regulation of secretion	GO	1.28476	10	up	0.2767
dorsal/ventral pattern formation	GO	1.28252	2	up	0.2773
vesicle cytoskeletal trafficking	GO	1.28054	1	up	0.2779
intramolecular oxidoreductase activity	GO	1.28042	1	up	0.2779
regulation of lymphocyte migration	GO	1.28042	1	up	0.2779
regulation of cellular protein localization	GO	1.28029	6	up	0.278
response to angiotensin	GO	1.27601	1	up	0.2791
response to ischemia	GO	1.27542	1	up	0.2793
positive regulation of establishment of protein localization	GO	1.27249	9	up	0.2801
negative regulation of epithelial cell apoptotic process	GO	1.26895	1	up	0.2811
sperm principal piece	GO	1.26824	1	up	0.2813
retina vasculature development in camera-type eye	GO	1.26556	1	up	0.2821
negative regulation of extrinsic apoptotic signaling pathway in absence of ligand	GO	1.26501	1	up	0.2822
regulation of G-protein coupled receptor protein signaling pathway	GO	1.25843	2	up	0.2841
body fluid secretion	GO	1.25767	2	up	0.2843
regulation of viral life cycle	GO	1.25633	3	up	0.2847
hair follicle morphogenesis	GO	1.25046	1	up	0.2864
regulation of sodium ion transmembrane transporter activity	GO	1.24907	1	up	0.2868
negative regulation of extrinsic apoptotic signaling pathway	GO	1.24303	2	up	0.2885
regulation of extrinsic apoptotic signaling pathway via death domain receptors	GO	1.23314	1	up	0.2914
mRNA binding	GO	1.2289	5	up	0.2926
regulation of mitochondrial membrane permeability involved in apoptotic process	GO	1.22651	1	up	0.2933
regulation of cell cycle phase transition	GO	1.21858	6	up	0.2956
interspecies interaction between organisms	GO	1.21817	4	up	0.2958
isomerase activity	GO	1.21651	2	up	0.2963
regulation of hemopoiesis	GO	1.21507	7	up	0.2967
nerve development	GO	1.21129	2	up	0.2978
cell division	GO	1.20618	9	up	0.2993
DNA methylation	GO	1.20437	1	up	0.2999
heart contraction	GO	1.20289	1	up	0.3003
regulation of fatty acid transport	GO	1.19259	1	up	0.3034
regulation of cell cycle G1/S phase transition	GO	1.18812	3	up	0.3048
regulation of substrate adhesion-dependent cell spreading	GO	1.18586	1	up	0.3055
muscle cell cellular homeostasis	GO	1.18583	1	up	0.3055
hindbrain development	GO	1.18317	3	up	0.3063
cyclin binding	GO	1.18316	1	up	0.3063
heterophilic cell-cell adhesion via plasma membrane cell adhesion molecules	GO	1.18286	1	up	0.3064
sterol metabolic process	GO	1.17944	1	up	0.3074
stem cell division	GO	1.17824	1	up	0.3078
regulation of carbohydrate metabolic process	GO	1.17053	4	up	0.3102
cell cycle G1/S phase transition	GO	1.17025	2	up	0.3103
cell-cell adhesion mediated by cadherin	GO	1.16938	1	up	0.3106
extrinsic apoptotic signaling pathway	GO	1.16606	2	up	0.3116
regulation of chemotaxis	GO	1.16478	4	up	0.312
kinesin complex	GO	1.16229	1	up	0.3128
regulation of animal organ morphogenesis	GO	1.1604	4	up	0.3134
female gamete generation	GO	1.15977	1	up	0.3136
complement activation	GO	1.15936	1	up	0.3137
negative regulation of viral life cycle	GO	1.14884	2	up	0.317
regulation of DNA-templated transcription, initiation	GO	1.14815	1	up	0.3172
cysteine-type peptidase activity	GO	1.14319	1	up	0.3188
extracellular matrix binding	GO	1.14298	1	up	0.3189
response to ethanol	GO	1.14258	1	up	0.319
segmentation	GO	1.13987	2	up	0.3199
transcription factor activity, RNA polymerase II distal enhancer sequence-specific binding	GO	1.13957	3	up	0.32
positive regulation of protein acetylation	GO	1.13767	1	up	0.3206
cerebellum development	GO	1.13362	2	up	0.3219
multicellular organismal homeostasis	GO	1.13048	5	up	0.3229
epidermis morphogenesis	GO	1.12536	1	up	0.3245
cerebral cortex development	GO	1.12101	3	up	0.3259
cell-cell adhesion via plasma-membrane adhesion molecules	GO	1.12072	3	up	0.326
mitotic nuclear division	GO	1.11002	1	up	0.3296
regulation of sodium ion transmembrane transport	GO	1.10994	1	up	0.3296
aromatic amino acid family metabolic process	GO	1.10982	1	up	0.3296
response to inorganic substance	GO	1.10683	7	up	0.3306
cyclin-dependent protein kinase activity	GO	1.10103	1	up	0.3325
leukocyte activation	GO	1.1008	9	up	0.3326
visual behavior	GO	1.10029	2	up	0.3328
forebrain development	GO	1.09975	8	up	0.333
negative regulation of cell growth	GO	1.09545	3	up	0.3344
somatic diversification of immunoglobulins	GO	1.09519	1	up	0.3345
cellular pigmentation	GO	1.09393	1	up	0.3349
regulation of actin filament organization	GO	1.0917	2	up	0.3356
pallium development	GO	1.08643	4	up	0.3374
ribonucleoprotein complex biogenesis	GO	1.08552	4	up	0.3377
response to carbohydrate	GO	1.08294	2	up	0.3386
endocrine system development	GO	1.0804	2	up	0.3395
striated muscle contraction	GO	1.07718	1	up	0.3406
regulation of Wnt signaling pathway	GO	1.07655	5	up	0.3408
regulation of bone remodeling	GO	1.07389	1	up	0.3417
pteridine-containing compound metabolic process	GO	1.06602	1	up	0.3444
extrinsic apoptotic signaling pathway in absence of ligand	GO	1.06433	1	up	0.345
ATP-dependent DNA helicase activity	GO	1.06378	1	up	0.3451
CD4-positive, alpha-beta T cell activation	GO	1.05778	1	up	0.3472
lipid droplet	GO	1.05284	2	up	0.3489
transferase activity, transferring glycosyl groups	GO	1.04998	2	up	0.3499
regulation of oxidative stress-induced intrinsic apoptotic signaling pathway	GO	1.04967	1	up	0.3501
positive regulation of transcription from RNA polymerase II promoter in response to stress	GO	1.04967	1	up	0.3501
lymphocyte activation	GO	1.0487	6	up	0.3504
epidermis development	GO	1.04724	4	up	0.3509
negative regulation of growth	GO	1.04652	5	up	0.3512
centrosome cycle	GO	1.04641	2	up	0.3512
RNA polymerase II activating transcription factor binding	GO	1.04503	1	up	0.3517
negative regulation of tumor necrosis factor superfamily cytokine production	GO	1.04445	1	up	0.3519
morphogenesis of embryonic epithelium	GO	1.04325	4	up	0.3523
organelle transport along microtubule	GO	1.04211	2	up	0.3527
mRNA transport	GO	1.0404	2	up	0.3533
organ growth	GO	1.03844	1	up	0.354
antibiotic metabolic process	GO	1.0246	2	up	0.3589
T cell selection	GO	1.0228	1	up	0.3596
tube formation	GO	1.02233	4	up	0.3598
cytoplasmic region	GO	1.01322	9	up	0.363
positive regulation of response to DNA damage stimulus	GO	1.01042	2	up	0.3641
antimicrobial humoral immune response mediated by antimicrobial peptide	GO	1.00448	1	up	0.3662
regulation of response to DNA damage stimulus	GO	0.998809	4	up	0.3683
positive regulation of viral life cycle	GO	0.995201	1	up	0.3696
negative regulation of calcium ion transmembrane transport	GO	0.993332	1	up	0.3703
regulation of protein secretion	GO	0.988916	8	up	0.372
lipid transporter activity	GO	0.986338	1	up	0.3729
metencephalon development	GO	0.984058	2	up	0.3738
small-subunit processome	GO	0.984024	1	up	0.3738
NADP binding	GO	0.981958	1	up	0.3746
oxidoreductase activity, acting on the aldehyde or oxo group of donors, NAD or NADP as acceptor	GO	0.978835	1	up	0.3757
cell cortex	GO	0.978606	5	up	0.3758
posttranscriptional gene silencing	GO	0.976734	1	up	0.3765
porphyrin-containing compound metabolic process	GO	0.974919	1	up	0.3772
negative regulation of viral process	GO	0.973904	2	up	0.3776
sensory perception of light stimulus	GO	0.97056	2	up	0.3789
regulation of cyclase activity	GO	0.965705	1	up	0.3807
regulation of peptidyl-tyrosine phosphorylation	GO	0.96564	4	up	0.3807
female sex differentiation	GO	0.965017	2	up	0.381
spermatid development	GO	0.958879	2	up	0.3833
regulation of protein targeting	GO	0.956163	1	up	0.3844
negative regulation of ubiquitin-dependent protein catabolic process	GO	0.956163	1	up	0.3844
calcium-dependent cell-cell adhesion via plasma membrane cell adhesion molecules	GO	0.954126	1	up	0.3851
regulation of cellular response to insulin stimulus	GO	0.953786	1	up	0.3853
alcohol catabolic process	GO	0.951813	1	up	0.386
positive regulation of chromosome organization	GO	0.947974	2	up	0.3875
protein kinase inhibitor activity	GO	0.947287	1	up	0.3878
regulation of viral process	GO	0.94434	3	up	0.3889
regulation of extrinsic apoptotic signaling pathway in absence of ligand	GO	0.942807	1	up	0.3895
positive regulation of pri-miRNA transcription by RNA polymerase II	GO	0.937096	1	up	0.3918
cellular respiration	GO	0.93444	1	up	0.3928
extrinsic component of plasma membrane	GO	0.933451	3	up	0.3932
digestive system process	GO	0.926995	1	up	0.3957
spermatid differentiation	GO	0.926722	2	up	0.3958
regulation of long-term synaptic potentiation	GO	0.925714	1	up	0.3962
regulation of viral release from host cell	GO	0.921332	1	up	0.398
regulation of cardiac muscle cell differentiation	GO	0.914911	1	up	0.4006
heat shock protein binding	GO	0.901351	3	up	0.406
regulation of tube diameter	GO	0.900778	3	up	0.4063
regulation of blood vessel diameter	GO	0.900778	3	up	0.4063
spindle	GO	0.899675	5	up	0.4067
acid secretion	GO	0.890273	1	up	0.4105
kinase inhibitor activity	GO	0.888543	1	up	0.4113
carbohydrate derivative transport	GO	0.887691	1	up	0.4116
lung development	GO	0.886961	4	up	0.4119
transcription factor activity, RNA polymerase II transcription factor binding	GO	0.886902	1	up	0.4119
basal plasma membrane	GO	0.883727	1	up	0.4132
negative regulation of cysteine-type endopeptidase activity	GO	0.878611	2	up	0.4154
regulation of chromatin organization	GO	0.872095	2	up	0.4181
sister chromatid cohesion	GO	0.869786	1	up	0.419
negative regulation of response to wounding	GO	0.866237	1	up	0.4205
fat cell differentiation	GO	0.865673	2	up	0.4208
DNA repair complex	GO	0.86561	1	up	0.4208
respiratory tube development	GO	0.865092	4	up	0.421
cell aging	GO	0.865041	1	up	0.421
microtubule motor activity	GO	0.862318	1	up	0.4222
regulation of stem cell population maintenance	GO	0.862299	1	up	0.4222
positive regulation of G1/S transition of mitotic cell cycle	GO	0.858985	1	up	0.4236
response to cold	GO	0.855942	1	up	0.4249
RNA phosphodiester bond hydrolysis, exonucleolytic	GO	0.855864	1	up	0.4249
response to ketone	GO	0.855698	2	up	0.425
cytoplasmic side of membrane	GO	0.855659	3	up	0.425
nuclear chromosome segregation	GO	0.847943	2	up	0.4283
modified amino acid binding	GO	0.84611	2	up	0.4291
oxidoreductase activity, acting on paired donors, with incorporation or reduction of molecular oxygen, NAD(P)H as one donor, and incorporation of one atom of oxygen	GO	0.845971	1	up	0.4291
demethylase activity	GO	0.845971	1	up	0.4291
microtubule organizing center organization	GO	0.845264	2	up	0.4294
regulation of CD4-positive, alpha-beta T cell activation	GO	0.843319	1	up	0.4303
cell cortex region	GO	0.841763	1	up	0.431
heme binding	GO	0.840635	2	up	0.4314
regulation of mitotic cell cycle	GO	0.837933	7	up	0.4326
microtubule-based transport	GO	0.831588	3	up	0.4354
lyase activity	GO	0.831315	3	up	0.4355
regulation of supramolecular fiber organization	GO	0.830658	2	up	0.4358
cellular response to hormone stimulus	GO	0.829539	8	up	0.4363
cardiocyte differentiation	GO	0.825657	1	up	0.4379
striated muscle cell development	GO	0.822356	2	up	0.4394
regulation of cysteine-type endopeptidase activity	GO	0.819693	4	up	0.4406
homologous recombination	GO	0.816755	1	up	0.4419
reciprocal meiotic recombination	GO	0.816755	1	up	0.4419
apoptotic signaling pathway	GO	0.81543	3	up	0.4424
regulation of autophagy of mitochondrion	GO	0.813619	1	up	0.4433
axoneme	GO	0.813293	2	up	0.4434
cellular response to toxic substance	GO	0.811752	3	up	0.4441
regulation of epithelial cell apoptotic process	GO	0.80968	1	up	0.445
ciliary plasm	GO	0.809525	2	up	0.4451
regulation of blood vessel size	GO	0.805527	3	up	0.4469
transcription cofactor binding	GO	0.801658	1	up	0.4486
regulation of neuroblast proliferation	GO	0.799901	1	up	0.4494
lamellipodium	GO	0.799476	2	up	0.4496
regulation of tube size	GO	0.799149	3	up	0.4497
mitotic spindle	GO	0.79622	2	up	0.451
nuclear receptor activity	GO	0.792948	1	up	0.4525
transcription factor activity, direct ligand regulated sequence-specific DNA binding	GO	0.792948	1	up	0.4525
tetrapyrrole binding	GO	0.790214	2	up	0.4537
cilium organization	GO	0.788371	5	up	0.4546
neuron fate commitment	GO	0.786673	1	up	0.4554
mesenchymal cell differentiation	GO	0.786553	3	up	0.4554
regulation of sequestering of calcium ion	GO	0.783887	2	up	0.4566
actin filament bundle organization	GO	0.783678	1	up	0.4567
cell surface receptor signaling pathway involved in cell-cell signaling	GO	0.780432	5	up	0.4582
response to mechanical stimulus	GO	0.778088	2	up	0.4593
positive regulation of cysteine-type endopeptidase activity	GO	0.775462	2	up	0.4605
sulfotransferase activity	GO	0.772405	1	up	0.4619
actin-based cell projection	GO	0.766186	2	up	0.4648
vesicle organization	GO	0.765562	4	up	0.4651
positive regulation of viral process	GO	0.76107	1	up	0.4672
branching morphogenesis of an epithelial tube	GO	0.761036	3	up	0.4672
muscle cell development	GO	0.760161	2	up	0.4676
glycosaminoglycan binding	GO	0.7581	2	up	0.4686
carboxylic acid binding	GO	0.756295	3	up	0.4694
transcription factor activity, transcription factor binding	GO	0.756247	1	up	0.4694
tubulin binding	GO	0.754879	6	up	0.4701
digestion	GO	0.753696	1	up	0.4706
embryonic appendage morphogenesis	GO	0.750485	2	up	0.4721
positive regulation of blood pressure	GO	0.748353	1	up	0.4731
regulation of signal transduction by p53 class mediator	GO	0.747659	1	up	0.4735
lymphocyte differentiation	GO	0.745812	3	up	0.4743
positive regulation of protein import	GO	0.741585	1	up	0.4764
gliogenesis	GO	0.7404	4	up	0.4769
stem cell differentiation	GO	0.738232	3	up	0.478
response to toxic substance	GO	0.733931	6	up	0.48
vitamin binding	GO	0.733243	1	up	0.4803
negative regulation of mRNA catabolic process	GO	0.733091	1	up	0.4804
ATP metabolic process	GO	0.731549	1	up	0.4812
negative regulation of proteolysis involved in cellular protein catabolic process	GO	0.729347	1	up	0.4822
regulation of endocytosis	GO	0.725661	4	up	0.484
protein-containing complex disassembly	GO	0.72295	1	up	0.4853
regulation of defense response to virus	GO	0.722069	1	up	0.4857
negative regulation of gene expression, epigenetic	GO	0.713998	1	up	0.4897
negative regulation of muscle tissue development	GO	0.711196	1	up	0.4911
actin binding	GO	0.707426	5	up	0.4929
connective tissue development	GO	0.706253	4	up	0.4935
L-alpha-amino acid transmembrane transport	GO	0.704957	1	up	0.4941
regulation of viral genome replication	GO	0.704323	1	up	0.4944
positive regulation of sprouting angiogenesis	GO	0.699144	1	up	0.497
cartilage development	GO	0.693025	3	up	0.5001
filopodium	GO	0.690647	1	up	0.5013
negative regulation of cell cycle G1/S phase transition	GO	0.68755	1	up	0.5028
RNA transport	GO	0.684755	2	up	0.5042
regulation of blood circulation	GO	0.682923	4	up	0.5051
embryonic digit morphogenesis	GO	0.68254	1	up	0.5053
chaperone binding	GO	0.68252	1	up	0.5053
protein localization to cytoskeleton	GO	0.681993	1	up	0.5056
photoreceptor cell cilium	GO	0.68179	1	up	0.5057
muscle contraction	GO	0.681221	1	up	0.506
negative regulation of blood pressure	GO	0.679735	1	up	0.5068
regulation of pri-miRNA transcription by RNA polymerase II	GO	0.679203	1	up	0.507
regulation of intrinsic apoptotic signaling pathway	GO	0.678822	2	up	0.5072
9+0 non-motile cilium	GO	0.677839	1	up	0.5077
gland morphogenesis	GO	0.677442	1	up	0.5079
epidermal cell differentiation	GO	0.677096	2	up	0.5081
tissue remodeling	GO	0.675195	2	up	0.5091
oxidoreductase activity, acting on paired donors, with incorporation or reduction of molecular oxygen, reduced flavin or flavoprotein as one donor, and incorporation of one atom of oxygen	GO	0.671704	1	up	0.5108
regulation of sensory perception of pain	GO	0.671604	1	up	0.5109
neurotransmitter receptor activity	GO	0.667996	2	up	0.5127
positive regulation of protein localization to nucleus	GO	0.667308	1	up	0.5131
establishment of RNA localization	GO	0.666277	2	up	0.5136
extracellular vesicle	GO	0.664894	1	up	0.5143
cell recognition	GO	0.664739	1	up	0.5144
monooxygenase activity	GO	0.664185	2	up	0.5147
pattern specification process	GO	0.661165	7	up	0.5162
chromosome segregation	GO	0.658859	2	up	0.5174
negative regulation of cellular protein catabolic process	GO	0.651654	1	up	0.5212
regulation of hormone secretion	GO	0.647371	4	up	0.5234
carbohydrate derivative biosynthetic process	GO	0.644767	5	up	0.5248
apical plasma membrane	GO	0.639362	4	up	0.5276
ligase activity, forming carbon-nitrogen bonds	GO	0.63805	1	up	0.5283
negative regulation of oxidative stress-induced cell death	GO	0.637983	1	up	0.5284
positive regulation of leukocyte cell-cell adhesion	GO	0.635541	2	up	0.5296
regulation of mitotic cell cycle phase transition	GO	0.63551	4	up	0.5297
glial cell differentiation	GO	0.630062	3	up	0.5326
negative regulation of cellular response to oxidative stress	GO	0.628211	1	up	0.5335
eye morphogenesis	GO	0.625618	3	up	0.5349
positive regulation of apoptotic signaling pathway	GO	0.623673	1	up	0.536
regulation of phospholipid metabolic process	GO	0.623629	1	up	0.536
regulation of extrinsic apoptotic signaling pathway	GO	0.623341	2	up	0.5362
serine-type peptidase activity	GO	0.619647	1	up	0.5381
growth factor binding	GO	0.617321	2	up	0.5394
energy derivation by oxidation of organic compounds	GO	0.611437	1	up	0.5426
positive regulation of stem cell proliferation	GO	0.609262	1	up	0.5438
anterior/posterior pattern specification	GO	0.606601	2	up	0.5452
developmental growth	GO	0.604272	5	up	0.5465
drug transport	GO	0.60356	2	up	0.5469
serine hydrolase activity	GO	0.603389	1	up	0.547
peripheral nervous system development	GO	0.600064	1	up	0.5488
ear morphogenesis	GO	0.599371	2	up	0.5492
coenzyme binding	GO	0.598449	3	up	0.5497
ciliary basal body	GO	0.594269	2	up	0.552
blood circulation	GO	0.594023	6	up	0.5521
positive regulation of STAT cascade	GO	0.593132	1	up	0.5526
GTPase activator activity	GO	0.593079	3	up	0.5526
embryonic organ morphogenesis	GO	0.592255	5	up	0.5531
positive regulation of anion transport	GO	0.590275	1	up	0.5542
regulation of adherens junction organization	GO	0.58994	1	up	0.5544
regulation of double-strand break repair	GO	0.588283	1	up	0.5553
ATP-dependent helicase activity	GO	0.588283	1	up	0.5553
learning	GO	0.587541	3	up	0.5557
regulation of epithelial cell proliferation	GO	0.587264	5	up	0.5558
hydro-lyase activity	GO	0.584122	1	up	0.5576
regulation of action potential	GO	0.583548	1	up	0.5579
extrinsic component of cytoplasmic side of plasma membrane	GO	0.580965	1	up	0.5594
basal part of cell	GO	0.579629	1	up	0.5601
extrinsic component of membrane	GO	0.577041	4	up	0.5616
RNA localization	GO	0.574129	2	up	0.5632
negative regulation of response to oxidative stress	GO	0.573585	1	up	0.5635
steroid hydroxylase activity	GO	0.572706	1	up	0.564
extracellular structure organization	GO	0.571991	2	up	0.5644
protein secretion	GO	0.571963	1	up	0.5644
sodium ion transmembrane transport	GO	0.569721	1	up	0.5657
growth cone	GO	0.564034	2	up	0.5689
cytoskeleton-dependent cytokinesis	GO	0.563452	1	up	0.5692
chloride transmembrane transport	GO	0.562924	1	up	0.5695
modification of morphology or physiology of other organism	GO	0.562131	1	up	0.57
iron-sulfur cluster binding	GO	0.5597	1	up	0.5714
intercellular bridge	GO	0.554921	1	up	0.5741
RNA polymerase II distal enhancer sequence-specific DNA binding	GO	0.554238	1	up	0.5745
midbody	GO	0.554171	2	up	0.5745
telencephalon development	GO	0.553542	4	up	0.5749
integrin binding	GO	0.552734	1	up	0.5754
regulation of calcium ion transmembrane transport	GO	0.549024	2	up	0.5775
limb morphogenesis	GO	0.54835	2	up	0.5779
lipid transport	GO	0.546464	2	up	0.579
site of polarized growth	GO	0.544288	2	up	0.5803
apical part of cell	GO	0.542914	6	up	0.5811
transferase activity, transferring sulfur-containing groups	GO	0.539529	1	up	0.583
regulation of epidermis development	GO	0.536079	1	up	0.585
brush border	GO	0.535812	2	up	0.5852
mitochondrion localization	GO	0.532742	1	up	0.587
GTPase regulator activity	GO	0.528793	3	up	0.5893
basement membrane	GO	0.528625	1	up	0.5894
establishment of vesicle localization	GO	0.526247	2	up	0.5908
cytokine binding	GO	0.521526	1	up	0.5936
B cell activation	GO	0.505921	1	up	0.6029
guanyl nucleotide binding	GO	0.50527	4	up	0.6033
regulation of multicellular organism growth	GO	0.504501	1	up	0.6038
mesoderm morphogenesis	GO	0.50314	1	up	0.6046
organic acid transmembrane transport	GO	0.502422	2	up	0.6051
carboxylic acid transmembrane transport	GO	0.502422	2	up	0.6051
Ras guanyl-nucleotide exchange factor activity	GO	0.500799	1	up	0.606
positive regulation of calcium ion transmembrane transport	GO	0.499042	1	up	0.6071
digestive tract morphogenesis	GO	0.49557	1	up	0.6092
pigmentation	GO	0.494867	1	up	0.6097
embryonic organ development	GO	0.493689	7	up	0.6104
contractile fiber	GO	0.493335	3	up	0.6106
regulation of protein import	GO	0.49147	1	up	0.6117
response to light stimulus	GO	0.490008	3	up	0.6126
microtubule associated complex	GO	0.489156	1	up	0.6131
positive regulation of plasma membrane bounded cell projection assembly	GO	0.488681	1	up	0.6134
positive regulation of protein serine/threonine kinase activity	GO	0.486489	2	up	0.6148
mitochondrial transport	GO	0.476308	2	up	0.6211
roof of mouth development	GO	0.474939	1	up	0.6219
vesicle localization	GO	0.474402	2	up	0.6223
lysosome	GO	0.472044	5	up	0.6237
nucleobase-containing compound transport	GO	0.470319	2	up	0.6248
negative regulation of protein serine/threonine kinase activity	GO	0.465689	1	up	0.6277
cellular potassium ion transport	GO	0.463428	2	up	0.6291
potassium ion transmembrane transport	GO	0.463428	2	up	0.6291
regulation of nucleocytoplasmic transport	GO	0.461224	2	up	0.6305
establishment of organelle localization	GO	0.46025	4	up	0.6311
negative regulation of leukocyte cell-cell adhesion	GO	0.459111	1	up	0.6318
cellular response to peptide	GO	0.458994	3	up	0.6319
ubiquitin-like protein ligase binding	GO	0.457828	4	up	0.6327
positive regulation of NIK/NF-kappaB signaling	GO	0.455468	1	up	0.6342
positive regulation of response to wounding	GO	0.449589	1	up	0.6379
dendritic shaft	GO	0.44805	1	up	0.6389
leukocyte chemotaxis	GO	0.447179	1	up	0.6394
reproductive structure development	GO	0.446654	4	up	0.6398
regulation of gene expression, epigenetic	GO	0.446488	2	up	0.6399
regulation of circadian rhythm	GO	0.445435	1	up	0.6405
ribosome biogenesis	GO	0.445141	3	up	0.6407
reproductive system development	GO	0.442899	4	up	0.6422
vesicle membrane	GO	0.439835	3	up	0.6441
skin epidermis development	GO	0.437812	1	up	0.6454
oxidoreductase complex	GO	0.436584	1	up	0.6462
transcriptional activator activity, RNA polymerase II proximal promoter sequence-specific DNA binding	GO	0.434977	5	up	0.6473
regulation of cell junction assembly	GO	0.434464	1	up	0.6476
regulation of gliogenesis	GO	0.432358	2	up	0.649
vesicle fusion	GO	0.431611	1	up	0.6495
hair cycle process	GO	0.429271	1	up	0.651
biomineral tissue development	GO	0.424096	1	up	0.6544
preribosome	GO	0.423256	1	up	0.6549
enhancer sequence-specific DNA binding	GO	0.417441	1	up	0.6587
regulation of sprouting angiogenesis	GO	0.416214	1	up	0.6595
renal tubule morphogenesis	GO	0.416034	1	up	0.6597
muscle cell differentiation	GO	0.416023	2	up	0.6597
regulation of neurotransmitter secretion	GO	0.41377	1	up	0.6612
regulation of intracellular transport	GO	0.413381	5	up	0.6614
determination of heart left/right asymmetry	GO	0.413104	1	up	0.6616
defense response to virus	GO	0.409575	2	up	0.6639
actin filament bundle	GO	0.40898	1	up	0.6643
keratinocyte differentiation	GO	0.408443	1	up	0.6647
muscle organ development	GO	0.408091	2	up	0.6649
negative regulation of cell adhesion	GO	0.403463	3	up	0.668
chromatin DNA binding	GO	0.400937	1	up	0.6697
enzyme activator activity	GO	0.400795	6	up	0.6698
regulation of JNK cascade	GO	0.396473	1	up	0.6727
endothelial cell differentiation	GO	0.392067	1	up	0.6757
regulation of protein localization to nucleus	GO	0.391099	1	up	0.6763
protein-containing complex scaffold activity	GO	0.390957	1	up	0.6764
protein localization to plasma membrane	GO	0.387359	2	up	0.6788
chemotaxis	GO	0.38689	6	up	0.6792
development of primary female sexual characteristics	GO	0.38577	1	up	0.6799
response to peptide	GO	0.385731	4	up	0.68
methylation	GO	0.384127	2	up	0.681
regulation of response to wounding	GO	0.380464	2	up	0.6835
molting cycle	GO	0.378444	1	up	0.6849
hair cycle	GO	0.378444	1	up	0.6849
stem cell population maintenance	GO	0.377973	1	up	0.6852
gland development	GO	0.375675	4	up	0.6868
regulation of smooth muscle cell proliferation	GO	0.374267	2	up	0.6878
negative regulation of hemopoiesis	GO	0.370351	1	up	0.6905
nuclear transport	GO	0.366212	2	up	0.6934
negative regulation of apoptotic signaling pathway	GO	0.364626	3	up	0.6945
SH3 domain binding	GO	0.363928	1	up	0.6949
inflammatory response	GO	0.361411	5	up	0.6967
lipid modification	GO	0.361326	2	up	0.6968
regulation of cellular protein catabolic process	GO	0.360818	3	up	0.6971
beta-catenin binding	GO	0.360378	1	up	0.6974
regulation of blood pressure	GO	0.358491	2	up	0.6987
generation of precursor metabolites and energy	GO	0.357895	1	up	0.6991
caveola	GO	0.356218	1	up	0.7003
nuclear membrane	GO	0.355802	1	up	0.7006
maintenance of cell number	GO	0.350903	1	up	0.7041
xenobiotic metabolic process	GO	0.350328	1	up	0.7045
sensory perception of pain	GO	0.349498	1	up	0.705
regulation of actomyosin structure organization	GO	0.349363	1	up	0.7051
SMAD binding	GO	0.349049	1	up	0.7054
meiotic cell cycle	GO	0.348745	3	up	0.7056
positive regulation of proteasomal protein catabolic process	GO	0.340046	1	up	0.7117
aging	GO	0.339361	1	up	0.7122
amino acid transport	GO	0.339098	1	up	0.7124
renal tubule development	GO	0.330549	1	up	0.7185
meiosis I	GO	0.329925	1	up	0.719
neural crest cell development	GO	0.328982	1	up	0.7197
retina development in camera-type eye	GO	0.327732	2	up	0.7206
exopeptidase activity	GO	0.326377	1	up	0.7215
response to radiation	GO	0.32598	3	up	0.7218
dendrite morphogenesis	GO	0.325357	1	up	0.7223
DNA repair	GO	0.323309	5	up	0.7238
cellular response to decreased oxygen levels	GO	0.320484	1	up	0.7258
metallopeptidase activity	GO	0.320331	2	up	0.7259
regulation of JAK-STAT cascade	GO	0.313511	1	up	0.7309
regulation of exocytosis	GO	0.311176	1	up	0.7326
regulation of cellular response to oxidative stress	GO	0.308213	1	up	0.7348
cellular response to leukemia inhibitory factor	GO	0.307777	1	up	0.7351
organic acid transmembrane transporter activity	GO	0.307312	1	up	0.7354
mesenchymal cell development	GO	0.304244	1	up	0.7377
response to peptide hormone	GO	0.303576	3	up	0.7382
double-stranded RNA binding	GO	0.298341	1	up	0.742
regulation of protein serine/threonine kinase activity	GO	0.294297	4	up	0.7451
circadian rhythm	GO	0.294092	1	up	0.7452
cytoplasmic ribonucleoprotein granule	GO	0.293614	2	up	0.7456
protein localization to cell periphery	GO	0.29287	2	up	0.7461
stem cell development	GO	0.292689	1	up	0.7463
regulation of ubiquitin-dependent protein catabolic process	GO	0.291662	1	up	0.747
oxidoreductase activity, acting on paired donors, with incorporation or reduction of molecular oxygen	GO	0.29163	2	up	0.747
negative regulation of neuron death	GO	0.290515	3	up	0.7479
endoplasmic reticulum membrane	GO	0.290026	3	up	0.7482
memory	GO	0.289687	1	up	0.7485
regulation of NIK/NF-kappaB signaling	GO	0.287837	1	up	0.7499
guanyl-nucleotide exchange factor activity	GO	0.28701	1	up	0.7505
embryonic heart tube development	GO	0.285266	1	up	0.7518
peptide binding	GO	0.283672	2	up	0.753
ATPase complex	GO	0.283492	1	up	0.7531
adult locomotory behavior	GO	0.281017	1	up	0.755
organelle localization	GO	0.279744	4	up	0.756
anion transmembrane transport	GO	0.279367	3	up	0.7563
organelle fusion	GO	0.279068	1	up	0.7565
carbohydrate metabolic process	GO	0.272465	1	up	0.7615
regulation of synapse assembly	GO	0.270109	1	up	0.7633
positive regulation of proteolysis involved in cellular protein catabolic process	GO	0.269365	1	up	0.7639
nuclear outer membrane-endoplasmic reticulum membrane network	GO	0.267566	3	up	0.7652
mitochondrial membrane organization	GO	0.267243	1	up	0.7655
sex differentiation	GO	0.26719	2	up	0.7655
ribonucleoprotein granule	GO	0.266793	2	up	0.7658
RNA polymerase II transcription factor complex	GO	0.266588	2	up	0.766
negative regulation of locomotion	GO	0.266091	4	up	0.7664
divalent inorganic cation homeostasis	GO	0.26498	3	up	0.7672
transcriptional activator activity, RNA polymerase II transcription regulatory region sequence-specific DNA binding	GO	0.261783	6	up	0.7697
regulation of response to oxidative stress	GO	0.26093	1	up	0.7703
RNA polymerase II transcription factor binding	GO	0.260883	1	up	0.7704
phospholipid binding	GO	0.255271	4	up	0.7747
plasma membrane raft	GO	0.253381	1	up	0.7762
negative regulation of intrinsic apoptotic signaling pathway	GO	0.25123	1	up	0.7778
regulation of apoptotic signaling pathway	GO	0.246732	4	up	0.7814
microtubule	GO	0.245359	4	up	0.7824
blood vessel morphogenesis	GO	0.244829	2	up	0.7828
distal axon	GO	0.244707	4	up	0.7829
leukocyte migration	GO	0.244368	1	up	0.7832
inner ear morphogenesis	GO	0.241892	1	up	0.7851
mesoderm development	GO	0.231213	1	up	0.7936
hormone receptor binding	GO	0.229568	2	up	0.7949
autophagy	GO	0.223009	1	up	0.8001
negative regulation of chromosome organization	GO	0.222582	1	up	0.8004
response to virus	GO	0.216786	2	up	0.8051
carboxylic acid transport	GO	0.216418	2	up	0.8054
organic acid transport	GO	0.216418	2	up	0.8054
methyltransferase activity	GO	0.215775	1	up	0.8059
positive regulation of cellular protein catabolic process	GO	0.212957	1	up	0.8082
regulation of G1/S transition of mitotic cell cycle	GO	0.209739	1	up	0.8108
nuclear envelope	GO	0.204428	3	up	0.8151
negative regulation of cell motility	GO	0.202698	3	up	0.8165
vacuolar membrane	GO	0.197843	1	up	0.8205
regulation of reactive oxygen species metabolic process	GO	0.190523	2	up	0.8265
cell-cell junction organization	GO	0.189265	1	up	0.8276
transcription factor activity, RNA polymerase II proximal promoter sequence-specific DNA binding	GO	0.1854	6	up	0.8308
regulation of angiogenesis	GO	0.182269	3	up	0.8334
extracellular matrix organization	GO	0.181513	1	up	0.834
phosphatidylinositol binding	GO	0.177103	2	up	0.8377
dendritic spine	GO	0.176125	2	up	0.8385
establishment of cell polarity	GO	0.175887	1	up	0.8387
perikaryon	GO	0.173456	1	up	0.8408
digestive tract development	GO	0.171441	1	up	0.8425
helicase activity	GO	0.170418	1	up	0.8433
single fertilization	GO	0.161462	1	up	0.8509
mitochondrial outer membrane	GO	0.15544	1	up	0.856
learning or memory	GO	0.155373	3	up	0.8561
nuclear transcription factor complex	GO	0.155235	2	up	0.8562
vacuole organization	GO	0.150131	1	up	0.8606
secretion	GO	0.145747	4	up	0.8644
regulation of neurological system process	GO	0.145739	1	up	0.8644
axon development	GO	0.145548	3	up	0.8645
cell leading edge	GO	0.14536	3	up	0.8647
negative regulation of cellular component movement	GO	0.144196	3	up	0.8657
determination of bilateral symmetry	GO	0.14318	1	up	0.8666
regulation of cell size	GO	0.139678	1	up	0.8696
protein-DNA complex assembly	GO	0.136855	1	up	0.8721
cytoplasmic vesicle membrane	GO	0.135503	2	up	0.8733
dendrite development	GO	0.133779	1	up	0.8748
neurotransmitter transport	GO	0.133097	1	up	0.8754
outer membrane	GO	0.131249	1	up	0.877
organelle outer membrane	GO	0.131249	1	up	0.877
gastrulation	GO	0.130843	1	up	0.8774
regulation of vasculature development	GO	0.125054	3	up	0.8824
cell part morphogenesis	GO	0.124926	5	up	0.8826
RNA phosphodiester bond hydrolysis	GO	0.124831	1	up	0.8826
gonad development	GO	0.123024	1	up	0.8842
cell morphogenesis involved in neuron differentiation	GO	0.116415	4	up	0.8901
development of primary sexual characteristics	GO	0.11504	1	up	0.8913
axon guidance	GO	0.110002	1	up	0.8958
regulation of binding	GO	0.108994	3	up	0.8967
regulation of I-kappaB kinase/NF-kappaB signaling	GO	0.108696	1	up	0.897
secretion by cell	GO	0.108684	1	up	0.897
cell projection membrane	GO	0.107677	2	up	0.8979
neuron projection guidance	GO	0.105651	1	up	0.8997
mitochondrial inner membrane	GO	0.10558	2	up	0.8998
regulation of inflammatory response	GO	0.102038	1	up	0.903
regulation of muscle contraction	GO	0.0999643	1	up	0.9049
rhythmic process	GO	0.0995072	1	up	0.9053
response to oxidative stress	GO	0.0972342	3	up	0.9073
adult behavior	GO	0.0922095	1	up	0.9119
regulation of protein catabolic process	GO	0.090822	3	up	0.9132
glycoprotein biosynthetic process	GO	0.0838829	1	up	0.9195
sarcolemma	GO	0.0779761	1	up	0.925
chemical synaptic transmission	GO	0.0750325	3	up	0.9277
anion transport	GO	0.0714156	3	up	0.9311
basolateral plasma membrane	GO	0.068968	1	up	0.9334
regulation of neuron death	GO	0.0682809	3	up	0.934
synaptic signaling	GO	0.0667758	3	up	0.9354
negative regulation of neurogenesis	GO	0.0598322	2	up	0.9419
regulation of synapse organization	GO	0.0583981	1	up	0.9433
inner ear development	GO	0.0553894	1	up	0.9461
response to xenobiotic stimulus	GO	0.0549785	1	up	0.9465
negative regulation of secretion	GO	0.0548686	1	up	0.9466
establishment or maintenance of cell polarity	GO	0.0539203	1	up	0.9475
nuclease activity	GO	0.0534531	1	up	0.948
membrane raft	GO	0.0530795	2	up	0.9483
membrane microdomain	GO	0.0530795	2	up	0.9483
phosphatase binding	GO	0.0522677	1	up	0.9491
regulation of synapse structure or activity	GO	0.0516978	1	up	0.9496
regulation of small GTPase mediated signal transduction	GO	0.0414193	1	up	0.9594
protein C-terminus binding	GO	0.039467	1	up	0.9613
mitochondrion organization	GO	0.0361058	2	up	0.9645
regulation of translation	GO	0.0344707	2	up	0.9661
trans-Golgi network	GO	0.0330063	1	up	0.9675
ubiquitin-like protein ligase activity	GO	0.0325671	1	up	0.968
presynapse	GO	0.0220835	2	up	0.9782
transcription coactivator activity	GO	0.0206675	1	up	0.9795
Golgi vesicle transport	GO	0.0175636	1	up	0.9826
ubiquitin-protein transferase activity	GO	0.0157348	2	up	0.9844
translation	GO	0.012489	1	up	0.9876
peptide biosynthetic process	GO	0.0100628	1	up	0.99

## Sheet: Table S5
Table S5. Pathway enrichment of downregulated genes.
Biogroup name	Source	Score	Common genes	Direction	p-value
protein N-terminus binding	GO	8.13426	3	down	0.0003
regulation of myeloid cell differentiation	GO	7.68328	3	down	0.0005
carbohydrate binding	GO	6.2314	3	down	0.002
regulation of hemopoiesis	GO	5.89946	3	down	0.0027
negative regulation of hemopoiesis	GO	5.29121	2	down	0.005
positive regulation of cell proliferation in bone marrow	GO	5.03993	1	down	0.0065
cellular defense response	GO	5.02765	1	down	0.0066
bone trabecula morphogenesis	GO	4.86865	1	down	0.0077
inner ear development	GO	4.86227	2	down	0.0077
positive regulation of protein polyubiquitination	GO	4.76894	1	down	0.0085
endopeptidase inhibitor activity	GO	4.65935	2	down	0.0095
CD40 receptor complex	GO	4.51879	1	down	0.0109
negative regulation of growth	GO	4.50978	2	down	0.011
cytoplasmic side of membrane	GO	4.47157	2	down	0.0114
peptidase inhibitor activity	GO	4.47157	2	down	0.0114
post-anal tail morphogenesis	GO	4.26078	1	down	0.0141
protein C-terminus binding	GO	4.24614	2	down	0.0143
polysaccharide binding	GO	4.08807	1	down	0.0168
programmed necrotic cell death	GO	3.83088	1	down	0.0217
negative regulation of G1/S transition of mitotic cell cycle	GO	3.75235	1	down	0.0235
cysteine-type endopeptidase inhibitor activity involved in apoptotic process	GO	3.75171	1	down	0.0235
negative regulation of cell cycle G1/S phase transition	GO	3.6741	1	down	0.0254
laminin binding	GO	3.61494	1	down	0.0269
midbrain development	GO	3.51947	1	down	0.0296
forebrain development	GO	3.51523	2	down	0.0297
trabecula morphogenesis	GO	3.50623	1	down	0.03
regulation of membrane lipid distribution	GO	3.50054	1	down	0.0302
cysteine-type endopeptidase regulator activity involved in apoptotic process	GO	3.43065	1	down	0.0324
potassium channel regulator activity	GO	3.3977	1	down	0.0335
digestive tract morphogenesis	GO	3.38297	1	down	0.0339
regulation of bone remodeling	GO	3.37146	1	down	0.0343
regulation of mitotic cell cycle	GO	3.31209	2	down	0.0364
cellular response to fibroblast growth factor stimulus	GO	3.25318	1	down	0.0387
lung alveolus development	GO	3.24311	1	down	0.039
response to fibroblast growth factor	GO	3.21353	1	down	0.0402
enzyme inhibitor activity	GO	3.1986	2	down	0.0408
phospholipid transporter activity	GO	3.18371	1	down	0.0414
nerve development	GO	3.12987	1	down	0.0437
regulation of G1/S transition of mitotic cell cycle	GO	3.05851	1	down	0.047
biomineral tissue development	GO	3.04475	1	down	0.0476
negative regulation of mitotic cell cycle phase transition	GO	3.02498	1	down	0.0486
diencephalon development	GO	3.02375	1	down	0.0486
regulation of phospholipid metabolic process	GO	3.02063	1	down	0.0488
negative regulation of leukocyte cell-cell adhesion	GO	3.0195	1	down	0.0488
extracellular matrix binding	GO	3.0176	1	down	0.0489
positive regulation of STAT cascade	GO	3.01272	1	down	0.0492
phospholipid transport	GO	2.99379	1	down	0.0501
extrinsic apoptotic signaling pathway	GO	2.93705	1	down	0.053
lysosome	GO	2.93482	2	down	0.0531
reproductive structure development	GO	2.93142	2	down	0.0533
myelination	GO	2.92262	1	down	0.0538
reproductive system development	GO	2.91988	2	down	0.0539
regulation of cell cycle G1/S phase transition	GO	2.90636	1	down	0.0547
axon ensheathment	GO	2.90136	1	down	0.0549
ensheathment of neurons	GO	2.90136	1	down	0.0549
receptor complex	GO	2.86899	2	down	0.0568
glial cell development	GO	2.86697	1	down	0.0569
female pregnancy	GO	2.81817	1	down	0.0597
pheromone binding	GO	2.79918	1	down	0.0609
digestive tract development	GO	2.72313	1	down	0.0657
positive regulation of neuron death	GO	2.70022	1	down	0.0672
spliceosomal complex	GO	2.69761	1	down	0.0674
inner ear morphogenesis	GO	2.68778	1	down	0.068
cargo receptor activity	GO	2.64463	1	down	0.071
complement activation	GO	2.6394	1	down	0.0714
response to pheromone	GO	2.63917	1	down	0.0714
negative regulation of cell growth	GO	2.61994	1	down	0.0728
ubiquitin-like protein binding	GO	2.6042	1	down	0.074
nuclease activity	GO	2.59522	1	down	0.0746
collagen trimer	GO	2.53795	1	down	0.079
regulation of NIK/NF-kappaB signaling	GO	2.53781	1	down	0.079
regulation of JAK-STAT cascade	GO	2.52528	1	down	0.08
lipid transporter activity	GO	2.52512	1	down	0.08
cytoplasmic ribonucleoprotein granule	GO	2.52479	1	down	0.0801
stem cell population maintenance	GO	2.51595	1	down	0.0808
regulation of gliogenesis	GO	2.51595	1	down	0.0808
ear morphogenesis	GO	2.511	1	down	0.0812
endocrine system development	GO	2.50067	1	down	0.082
growth factor binding	GO	2.48401	1	down	0.0834
negative regulation of cysteine-type endopeptidase activity	GO	2.48255	1	down	0.0835
protein activation cascade	GO	2.46857	1	down	0.0847
ribonucleoprotein granule	GO	2.46841	1	down	0.0847
maintenance of cell number	GO	2.46625	1	down	0.0849
chaperone binding	GO	2.45611	1	down	0.0858
channel regulator activity	GO	2.36489	1	down	0.094
cartilage development	GO	2.36238	1	down	0.0942
intermediate filament	GO	2.31403	1	down	0.0989
eye morphogenesis	GO	2.31271	1	down	0.099
glial cell differentiation	GO	2.28705	1	down	0.1016
regulation of mitotic cell cycle phase transition	GO	2.28205	1	down	0.1021
negative regulation of cell adhesion	GO	2.22677	1	down	0.1079
regulation of cell cycle phase transition	GO	2.15295	1	down	0.1161
transcriptional repressor activity, RNA polymerase II proximal promoter sequence-specific DNA binding	GO	2.13717	1	down	0.118
tube formation	GO	2.13033	1	down	0.1188
lung development	GO	2.10158	1	down	0.1223
regulation of ossification	GO	2.09865	1	down	0.1226
respiratory tube development	GO	2.08991	1	down	0.1237
connective tissue development	GO	2.06984	1	down	0.1262
gliogenesis	GO	2.06138	1	down	0.1273
regulation of translation	GO	2.05735	1	down	0.1278
developmental maturation	GO	2.04746	1	down	0.1291
cysteine-type peptidase activity	GO	1.98627	1	down	0.1372
regulation of peptidyl-tyrosine phosphorylation	GO	1.96324	1	down	0.1404
muscle organ development	GO	1.96264	1	down	0.1405
lipid transport	GO	1.94289	1	down	0.1433
cell fate commitment	GO	1.92162	1	down	0.1464
apoptotic signaling pathway	GO	1.91447	1	down	0.1474
regulation of reactive oxygen species metabolic process	GO	1.82399	1	down	0.1614
transcriptional repressor activity, RNA polymerase II transcription regulatory region sequence-specific DNA binding	GO	1.81579	1	down	0.1627
regulation of Wnt signaling pathway	GO	1.81183	1	down	0.1634
humoral immune response	GO	1.75554	1	down	0.1728
positive regulation of cellular protein localization	GO	1.73189	1	down	0.177
regulation of lipid metabolic process	GO	1.72598	1	down	0.178
response to peptide hormone	GO	1.7228	1	down	0.1786
negative regulation of neurogenesis	GO	1.70352	1	down	0.182
anion transmembrane transport	GO	1.68841	1	down	0.1848
embryonic organ morphogenesis	GO	1.67623	1	down	0.1871
regulation of cysteine-type endopeptidase activity	GO	1.6675	1	down	0.1887
regulation of epithelial cell proliferation	GO	1.6499	1	down	0.1921
response to wounding	GO	1.6499	1	down	0.1921
ubiquitin-like protein ligase activity	GO	1.64664	1	down	0.1927
regulation of neuron death	GO	1.6294	1	down	0.196
axon development	GO	1.62267	1	down	0.1974
response to peptide	GO	1.59447	1	down	0.203
regulation of intracellular transport	GO	1.51252	1	down	0.2204
spindle	GO	1.50754	1	down	0.2215
transcription coactivator activity	GO	1.49254	1	down	0.2248
cell morphogenesis involved in neuron differentiation	GO	1.44484	1	down	0.2358
positive regulation of establishment of protein localization	GO	1.4083	1	down	0.2446
gland development	GO	1.36168	1	down	0.2562
anion transport	GO	1.34468	1	down	0.2606
odorant binding	GO	1.31206	1	down	0.2693
cell part morphogenesis	GO	1.30024	1	down	0.2725
embryonic organ development	GO	1.28979	1	down	0.2753
regulation of cellular protein localization	GO	1.28029	1	down	0.278
regulation of membrane potential	GO	1.24078	1	down	0.2892
membrane microdomain	GO	1.24016	1	down	0.2893
membrane raft	GO	1.24016	1	down	0.2893
transcription factor activity, RNA polymerase II proximal promoter sequence-specific DNA binding	GO	1.2333	1	down	0.2913
ubiquitin-protein transferase activity	GO	1.14783	1	down	0.3173
microtubule	GO	1.10401	1	down	0.3315
transcription coregulator activity	GO	1.04432	1	down	0.3519

## Sheet: Table S6
Table S6. Pathway enrichment of turquoise module.
Biogroup name	Source	Score	Common genes	Direction	p-value
odorant binding	GO	50.0359	32	up	1.9e-22
morphogenesis of an epithelium	GO	45.7065	50	up	1.4e-20
pattern specification process	GO	36.7379	42	up	1.1e-16
synaptic membrane	GO	36.383	37	up	1.6e-16
postsynaptic membrane	GO	33.1473	31	up	4e-15
neural tube development	GO	30.1382	25	up	8.1e-14
actin binding	GO	29.441	36	up	1.6e-13
regionalization	GO	29.4041	33	up	1.7e-13
cell-cell adhesion	GO	28.4397	33	up	4.5e-13
embryonic organ development	GO	27.4168	38	up	1.2e-12
leukocyte activation	GO	26.3333	38	up	3.7e-12
regulation of Wnt signaling pathway	GO	26.2414	28	up	4e-12
transcriptional activator activity, RNA polymerase II transcription regulatory region sequence-specific DNA binding	GO	25.9477	36	up	5.4e-12
microtubule	GO	25.8019	34	up	6.2e-12
neural tube closure	GO	25.7758	18	up	6.4e-12
transcription factor activity, RNA polymerase II proximal promoter sequence-specific DNA binding	GO	25.3378	37	up	9.9e-12
peptide metabolic process	GO	25.3106	17	down	1e-11
regulation of membrane potential	GO	25.2019	34	up	1.1e-11
regulation of protein secretion	GO	25.0458	34	up	1.3e-11
neural tube formation	GO	24.7501	19	up	1.8e-11
calmodulin binding	GO	23.9125	22	up	4.1e-11
cell leading edge	GO	22.8993	30	up	1.1e-10
cell part morphogenesis	GO	22.8658	35	up	1.2e-10
translation	GO	22.8189	14	down	1.2e-10
cell surface receptor signaling pathway involved in cell-cell signaling	GO	22.6912	28	up	1.4e-10
anterior/posterior pattern specification	GO	22.5779	23	up	1.6e-10
transcriptional activator activity, RNA polymerase II proximal promoter sequence-specific DNA binding	GO	22.3095	28	up	2e-10
peptide biosynthetic process	GO	22.1756	14	down	2.3e-10
transcription coregulator activity	GO	22.1684	33	up	2.4e-10
embryonic epithelial tube formation	GO	22.1203	19	up	2.5e-10
apical part of cell	GO	22.0084	30	up	2.8e-10
ion channel activity	GO	22.008	31	up	2.8e-10
heart morphogenesis	GO	21.9613	24	up	2.9e-10
positive regulation of protein serine/threonine kinase activity	GO	21.7942	27	up	3.4e-10
tube formation	GO	21.7842	20	up	3.5e-10
positive regulation of secretion	GO	21.6915	34	up	3.8e-10
synaptic signaling	GO	21.549	28	up	4.4e-10
receptor complex	GO	21.5296	30	up	4.5e-10
passive transmembrane transporter activity	GO	21.4862	32	up	4.7e-10
morphogenesis of embryonic epithelium	GO	21.4763	20	up	4.7e-10
ubiquitin-protein transferase activity	GO	21.4505	30	up	4.8e-10
postsynaptic density	GO	21.3193	24	up	5.5e-10
postsynaptic specialization	GO	21.1622	24	up	6.4e-10
asymmetric synapse	GO	21.0066	24	up	7.5e-10
chemical synaptic transmission	GO	20.6731	27	up	1.1e-09
regulation of protein serine/threonine kinase activity	GO	20.3141	32	up	1.5e-09
apical plasma membrane	GO	20.2263	24	up	1.6e-09
developmental growth	GO	20.0966	31	up	1.9e-09
enzyme activator activity	GO	20.0885	31	up	1.9e-09
chemotaxis	GO	20.0827	32	up	1.9e-09
positive regulation of plasma membrane bounded cell projection assembly	GO	20.0672	15	up	1.9e-09
skeletal system development	GO	19.9681	32	up	2.1e-09
phosphoprotein binding	GO	19.9089	15	up	2.3e-09
tubulin binding	GO	19.8386	26	up	2.4e-09
regulation of neurotransmitter levels	GO	19.5294	25	up	3.3e-09
membrane microdomain	GO	19.4558	27	up	3.6e-09
membrane raft	GO	19.4558	27	up	3.6e-09
transmembrane transporter complex	GO	19.4088	25	up	3.7e-09
forebrain development	GO	19.3306	28	up	4e-09
regulation of animal organ morphogenesis	GO	19.0243	20	up	5.5e-09
morphogenesis of a branching structure	GO	19.0243	20	up	5.5e-09
contractile fiber	GO	18.6611	19	up	7.9e-09
positive regulation of cell cycle phase transition	GO	18.5862	13	up	8.5e-09
regulation of epithelial cell proliferation	GO	18.5207	26	up	9e-09
phospholipid binding	GO	18.19	28	up	1.3e-08
cell morphogenesis involved in neuron differentiation	GO	17.7818	28	up	1.9e-08
fatty acid metabolic process	GO	17.7585	11	down	1.9e-08
positive regulation of establishment of protein localization	GO	17.4181	28	up	2.7e-08
sarcolemma	GO	17.3859	17	up	2.8e-08
embryonic organ morphogenesis	GO	17.3461	24	up	2.9e-08
cell cycle phase transition	GO	17.2581	13	up	3.2e-08
carbohydrate binding	GO	17.2261	20	up	3.3e-08
positive regulation of cell cycle	GO	17.2186	25	up	3.3e-08
stem cell differentiation	GO	17.2115	17	up	3.4e-08
protein C-terminus binding	GO	17.1189	20	up	3.7e-08
axon development	GO	17.0606	25	up	3.9e-08
lymphocyte activation	GO	17.0517	28	up	3.9e-08
regulation of lipid metabolic process	GO	17.0322	24	up	4e-08
eye morphogenesis	GO	16.9376	17	up	4.4e-08
myeloid cell differentiation	GO	16.8662	19	up	4.7e-08
regulation of JNK cascade	GO	16.7824	17	up	5.1e-08
GTPase activator activity	GO	16.7681	20	up	5.2e-08
regulation of hemopoiesis	GO	16.7473	27	up	5.3e-08
regulation of cation channel activity	GO	16.4558	15	up	7.1e-08
trans-Golgi network	GO	16.3618	9	down	7.8e-08
branching morphogenesis of an epithelial tube	GO	16.3497	16	up	7.9e-08
cell-cell adhesion via plasma-membrane adhesion molecules	GO	16.3285	16	up	8.1e-08
lipid biosynthetic process	GO	16.2962	27	up	8.4e-08
cell projection membrane	GO	16.2923	22	up	8.4e-08
anion transmembrane transport	GO	16.2457	22	up	8.8e-08
cytoplasmic region	GO	16.196	28	up	9.3e-08
gland development	GO	16.1676	28	up	9.5e-08
hindbrain development	GO	16.1466	16	up	9.7e-08
negative regulation of locomotion	GO	16.0941	23	up	1e-07
mitotic cell cycle phase transition	GO	15.9514	12	up	1.2e-07
developmental maturation	GO	15.9219	18	up	1.2e-07
regulation of carbohydrate metabolic process	GO	15.8416	16	up	1.3e-07
modification-dependent protein binding	GO	15.8381	17	up	1.3e-07
reproductive structure development	GO	15.8237	27	up	1.3e-07
telencephalon development	GO	15.8105	20	up	1.4e-07
Ras guanyl-nucleotide exchange factor activity	GO	15.7919	14	up	1.4e-07
GTPase regulator activity	GO	15.6716	20	up	1.6e-07
reproductive system development	GO	15.6371	27	up	1.6e-07
segmentation	GO	15.6205	13	up	1.6e-07
gastrulation	GO	15.6204	15	up	1.6e-07
anion transport	GO	15.6112	28	up	1.7e-07
cellular potassium ion transport	GO	15.6091	16	up	1.7e-07
potassium ion transmembrane transport	GO	15.6091	16	up	1.7e-07
negative regulation of cell adhesion	GO	15.5267	20	up	1.8e-07
positive regulation of cytokine production	GO	15.4231	25	up	2e-07
learning or memory	GO	15.4157	21	up	2e-07
cell-substrate adhesion	GO	15.3967	15	up	2.1e-07
regulation of peptidyl-tyrosine phosphorylation	GO	15.3928	20	up	2.1e-07
response to reactive oxygen species	GO	15.1749	8	down	2.6e-07
cytoplasmic side of membrane	GO	15.1587	16	up	2.6e-07
transcription factor activity, RNA polymerase II distal enhancer sequence-specific binding	GO	15.0936	13	up	2.8e-07
learning	GO	15.0899	16	up	2.8e-07
positive regulation of mitotic cell cycle phase transition	GO	15.0333	10	up	3e-07
odontogenesis	GO	14.9902	12	up	3.1e-07
guanyl-nucleotide exchange factor activity	GO	14.9881	17	up	3.1e-07
response to pheromone	GO	14.9297	9	up	3.3e-07
histone binding	GO	14.8971	18	up	3.4e-07
regulation of striated muscle tissue development	GO	14.863	16	up	3.5e-07
ubiquitin-like protein ligase activity	GO	14.8605	18	up	3.5e-07
regulation of mitotic cell cycle	GO	14.634	29	up	4.4e-07
G-protein coupled receptor binding	GO	14.6222	20	up	4.5e-07
leukocyte differentiation	GO	14.5289	24	up	4.9e-07
T cell activation	GO	14.4757	20	up	5.2e-07
regulation of supramolecular fiber organization	GO	14.3363	23	up	5.9e-07
regulation of hormone secretion	GO	14.1389	20	up	7.2e-07
dendritic shaft	GO	14.1161	10	up	7.4e-07
neurotransmitter receptor transport	GO	14.0507	4	down	7.9e-07
regulation of I-kappaB kinase/NF-kappaB signaling	GO	13.9562	14	up	8.7e-07
cellular response to drug	GO	13.8945	22	up	9.2e-07
cellular lipid catabolic process	GO	13.8321	7	down	9.8e-07
synapse organization	GO	13.7295	16	up	1.1e-06
myosin complex	GO	13.7123	9	up	1.1e-06
regulation of adherens junction organization	GO	13.6529	9	up	1.2e-06
regulation of actin filament organization	GO	13.6417	19	up	1.2e-06
mRNA binding	GO	13.6039	19	up	1.2e-06
cell fate commitment	GO	13.5829	19	up	1.3e-06
response to temperature stimulus	GO	13.5699	6	down	1.3e-06
dendritic spine	GO	13.5666	16	up	1.3e-06
carbohydrate derivative biosynthetic process	GO	13.5426	12	down	1.3e-06
protein localization to membrane	GO	13.4944	10	down	1.4e-06
motor activity	GO	13.4664	13	up	1.4e-06
regulation of chromatin organization	GO	13.4548	16	up	1.4e-06
hindbrain morphogenesis	GO	13.4394	9	up	1.5e-06
pheromone binding	GO	13.3643	8	up	1.6e-06
muscle cell differentiation	GO	13.3465	19	up	1.6e-06
lipid catabolic process	GO	13.306	8	down	1.7e-06
mitochondrial inner membrane	GO	13.3018	10	down	1.7e-06
presynapse	GO	13.2411	23	up	1.8e-06
neurotransmitter receptor activity	GO	13.1853	12	up	1.9e-06
nuclear outer membrane-endoplasmic reticulum membrane network	GO	13.1117	12	down	2e-06
pallium development	GO	13.0982	14	up	2e-06
regulation of cell cycle phase transition	GO	13.0633	19	up	2.1e-06
distal axon	GO	13.0595	22	up	2.1e-06
ciliary basal body	GO	13.0183	13	up	2.2e-06
sperm flagellum	GO	12.9332	12	up	2.4e-06
enzyme inhibitor activity	GO	12.915	23	up	2.5e-06
response to heat	GO	12.8826	5	down	2.5e-06
blood circulation	GO	12.8743	23	up	2.6e-06
regulation of leukocyte mediated cytotoxicity	GO	12.8524	11	up	2.6e-06
animal organ formation	GO	12.8442	7	up	2.6e-06
transcription coactivator activity	GO	12.7528	18	up	2.9e-06
mesenchymal cell differentiation	GO	12.7178	14	up	3e-06
cellular response to fibroblast growth factor stimulus	GO	12.6881	9	up	3.1e-06
negative regulation of extrinsic apoptotic signaling pathway	GO	12.5857	9	up	3.4e-06
regulation of neuron death	GO	12.5825	22	up	3.4e-06
transferase activity, transferring acyl groups	GO	12.5041	18	up	3.7e-06
negative regulation of supramolecular fiber organization	GO	12.4674	12	up	3.9e-06
phosphatidylinositol binding	GO	12.4254	17	up	4e-06
9+2 motile cilium	GO	12.3831	12	up	4.2e-06
plasma membrane raft	GO	12.3762	12	up	4.2e-06
gland morphogenesis	GO	12.3617	12	up	4.3e-06
response to fibroblast growth factor	GO	12.2714	9	up	4.7e-06
RNA transport	GO	12.1532	11	up	5.3e-06
establishment of RNA localization	GO	12.0116	11	up	6.1e-06
divalent inorganic cation homeostasis	GO	11.9947	26	up	6.2e-06
negative regulation of neurogenesis	GO	11.9351	20	up	6.6e-06
regulation of vasculature development	GO	11.9098	20	up	6.7e-06
SMAD binding	GO	11.9003	10	up	6.8e-06
presynaptic membrane	GO	11.8996	10	up	6.8e-06
regulation of cellular protein localization	GO	11.873	11	down	7e-06
gliogenesis	GO	11.8014	15	up	7.5e-06
cytoplasmic translation	GO	11.7982	5	down	7.5e-06
cilium organization	GO	11.7929	19	up	7.6e-06
regulation of small GTPase mediated signal transduction	GO	11.7848	17	up	7.6e-06
negative regulation of viral process	GO	11.7704	10	up	7.7e-06
endoplasmic reticulum membrane	GO	11.7669	11	down	7.8e-06
cerebellum morphogenesis	GO	11.7547	8	up	7.9e-06
regulation of neurotransmitter secretion	GO	11.7346	9	up	8e-06
regulation of binding	GO	11.7281	22	up	8.1e-06
positive regulation of neutrophil migration	GO	11.7162	6	up	8.2e-06
epithelial cell proliferation	GO	11.7142	10	up	8.2e-06
receptor localization to synapse	GO	11.7067	4	down	8.2e-06
negative regulation of cellular component movement	GO	11.6439	19	up	8.8e-06
positive regulation of cation transmembrane transport	GO	11.6406	13	up	8.8e-06
transferase activity, transferring acyl groups other than amino-acyl groups	GO	11.6305	16	up	8.9e-06
nucleobase-containing compound transport	GO	11.5764	13	up	9.4e-06
outer membrane	GO	11.5664	7	down	9.5e-06
organelle outer membrane	GO	11.5664	7	down	9.5e-06
transcription corepressor activity	GO	11.5643	14	up	9.5e-06
extrinsic component of membrane	GO	11.5048	18	up	1e-05
glial cell differentiation	GO	11.4675	13	up	1e-05
response to wounding	GO	11.4673	20	up	1e-05
regulation of embryonic development	GO	11.4546	12	up	1.1e-05
protein localization to cell periphery	GO	11.4396	7	down	1.1e-05
positive regulation of muscle tissue development	GO	11.4199	9	up	1.1e-05
axis specification	GO	11.3773	10	up	1.1e-05
positive regulation of cell cycle G1/S phase transition	GO	11.3751	7	up	1.1e-05
neuron fate commitment	GO	11.3359	9	up	1.2e-05
cell maturation	GO	11.3339	11	up	1.2e-05
G2/M transition of mitotic cell cycle	GO	11.3179	6	up	1.2e-05
visual behavior	GO	11.3038	3	down	1.2e-05
scaffold protein binding	GO	11.2781	8	up	1.3e-05
regulation of viral process	GO	11.2302	14	up	1.3e-05
axon guidance	GO	11.2143	15	up	1.3e-05
regulation of synapse structure or activity	GO	11.2136	15	up	1.3e-05
negative regulation of immune system process	GO	11.2073	23	up	1.4e-05
vitamin binding	GO	11.2046	4	down	1.4e-05
midbody	GO	11.1874	12	up	1.4e-05
negative regulation of apoptotic signaling pathway	GO	11.1827	13	up	1.4e-05
neuron projection guidance	GO	11.0981	15	up	1.5e-05
spindle	GO	11.0798	17	up	1.5e-05
DNA repair	GO	11.0607	22	up	1.6e-05
cell division	GO	11.0213	24	up	1.6e-05
cell cycle G2/M phase transition	GO	11.0115	6	up	1.7e-05
axoneme	GO	10.9862	11	up	1.7e-05
translation factor activity, RNA binding	GO	10.9539	5	down	1.7e-05
ciliary plasm	GO	10.9042	11	up	1.8e-05
positive regulation of cation channel activity	GO	10.8988	8	up	1.8e-05
myeloid cell development	GO	10.8969	8	up	1.9e-05
response to toxic substance	GO	10.8966	20	up	1.9e-05
positive regulation of leukocyte cell-cell adhesion	GO	10.8931	14	up	1.9e-05
caveola	GO	10.8664	10	up	1.9e-05
myeloid cell homeostasis	GO	10.8661	11	up	1.9e-05
kinase regulator activity	GO	10.8613	14	up	1.9e-05
organic acid transmembrane transport	GO	10.8588	12	up	1.9e-05
carboxylic acid transmembrane transport	GO	10.8588	12	up	1.9e-05
regulation of cell junction assembly	GO	10.8494	9	up	1.9e-05
regulation of smooth muscle cell proliferation	GO	10.8313	13	up	2e-05
RNA localization	GO	10.7816	11	up	2.1e-05
mRNA transport	GO	10.7487	9	up	2.1e-05
microtubule motor activity	GO	10.7366	9	up	2.2e-05
sodium ion transmembrane transport	GO	10.7229	12	up	2.2e-05
negative regulation of neuron death	GO	10.7211	16	up	2.2e-05
cellular response to hormone stimulus	GO	10.7183	23	up	2.2e-05
lamellipodium	GO	10.6947	13	up	2.3e-05
positive regulation of anion transport	GO	10.5835	8	up	2.5e-05
organelle localization	GO	10.5552	23	up	2.6e-05
negative regulation of cell motility	GO	10.5442	17	up	2.6e-05
cell-matrix adhesion	GO	10.5244	10	up	2.7e-05
lung development	GO	10.5204	14	up	2.7e-05
transmission of nerve impulse	GO	10.5106	8	up	2.7e-05
negative regulation of pri-miRNA transcription by RNA polymerase II	GO	10.4941	3	up	2.8e-05
embryonic heart tube development	GO	10.4856	9	up	2.8e-05
respiratory tube development	GO	10.3641	14	up	3.2e-05
regulation of neutrophil migration	GO	10.3354	6	up	3.2e-05
large ribosomal subunit	GO	10.3316	6	down	3.3e-05
protein N-terminus binding	GO	10.3314	4	down	3.3e-05
cerebellum development	GO	10.3239	10	up	3.3e-05
regulation of synapse organization	GO	10.314	14	up	3.3e-05
organic acid transmembrane transporter activity	GO	10.3115	11	up	3.3e-05
homophilic cell adhesion via plasma membrane adhesion molecules	GO	10.2906	10	up	3.4e-05
negative regulation of leukocyte apoptotic process	GO	10.2714	6	up	3.5e-05
glycerolipid metabolic process	GO	10.2426	17	up	3.6e-05
intramolecular oxidoreductase activity	GO	10.234	4	down	3.6e-05
cerebral cortex development	GO	10.2148	10	up	3.7e-05
regulation of extrinsic apoptotic signaling pathway	GO	10.2067	11	up	3.7e-05
chaperone binding	GO	10.1849	5	down	3.8e-05
ribonucleoprotein complex assembly	GO	10.182	7	down	3.8e-05
mesoderm development	GO	10.1771	10	up	3.8e-05
memory	GO	10.1665	11	up	3.8e-05
regulation of apoptotic signaling pathway	GO	10.1652	9	down	3.8e-05
cell adhesion molecule binding	GO	10.124	15	up	4e-05
isomerase activity	GO	10.0983	6	down	4.1e-05
protein localization to plasma membrane	GO	10.0968	6	down	4.1e-05
SH3 domain binding	GO	10.089	11	up	4.2e-05
tissue remodeling	GO	10.0675	10	up	4.2e-05
response to cold	GO	10.0114	6	up	4.5e-05
axolemma	GO	10.0011	5	up	4.5e-05
regulation of cell size	GO	9.9844	14	up	4.6e-05
brush border	GO	9.95916	11	up	4.7e-05
secretion	GO	9.95751	24	up	4.7e-05
protein-containing complex scaffold activity	GO	9.95445	9	up	4.8e-05
neural precursor cell proliferation	GO	9.95445	9	up	4.8e-05
regulation of substrate adhesion-dependent cell spreading	GO	9.952	7	up	4.8e-05
regulation of ossification	GO	9.92572	15	up	4.9e-05
neuron projection extension	GO	9.83353	8	up	5.4e-05
regulation of extracellular matrix organization	GO	9.83013	6	up	5.4e-05
phosphatidylinositol phosphate binding	GO	9.82492	12	up	5.4e-05
positive regulation of cell cycle G2/M phase transition	GO	9.81944	5	up	5.4e-05
sex differentiation	GO	9.79496	16	up	5.6e-05
postsynaptic density membrane	GO	9.79136	5	up	5.6e-05
mitochondrial outer membrane	GO	9.78179	6	down	5.6e-05
anterior/posterior axis specification	GO	9.76814	7	up	5.7e-05
response to oxidative stress	GO	9.74708	8	down	5.8e-05
localization within membrane	GO	9.7298	5	down	5.9e-05
regulation of axonogenesis	GO	9.67441	14	up	6.3e-05
regulation of sequestering of calcium ion	GO	9.67018	10	up	6.3e-05
lipid transporter activity	GO	9.66606	11	up	6.3e-05
cortical actin cytoskeleton	GO	9.66556	8	up	6.3e-05
regulation of ATP metabolic process	GO	9.66176	8	up	6.4e-05
nuclease activity	GO	9.64478	6	down	6.5e-05
PDZ domain binding	GO	9.63806	10	up	6.5e-05
muscle organ development	GO	9.60711	17	up	6.7e-05
dorsal/ventral pattern formation	GO	9.58568	9	up	6.9e-05
kinesin complex	GO	9.56714	7	up	7e-05
regulation of angiogenesis	GO	9.55452	17	up	7.1e-05
vesicle organization	GO	9.54036	14	up	7.2e-05
cellular modified amino acid metabolic process	GO	9.52496	5	down	7.3e-05
ribonucleoprotein complex biogenesis	GO	9.52141	9	down	7.3e-05
positive regulation of chromosome organization	GO	9.50678	12	up	7.4e-05
response to inorganic substance	GO	9.49188	9	down	7.5e-05
blood vessel morphogenesis	GO	9.48098	20	up	7.6e-05
voltage-gated calcium channel complex	GO	9.47436	6	up	7.7e-05
wound healing	GO	9.46173	15	up	7.8e-05
regulation of release of sequestered calcium ion into cytosol	GO	9.45293	8	up	7.8e-05
regulation of protein depolymerization	GO	9.41478	8	up	8.2e-05
negative regulation of establishment of protein localization	GO	9.38239	6	down	8.4e-05
negative regulation of viral life cycle	GO	9.37154	8	up	8.5e-05
metencephalon development	GO	9.3632	10	up	8.6e-05
lung alveolus development	GO	9.35933	6	up	8.6e-05
regulation of glutamate receptor signaling pathway	GO	9.35602	6	up	8.6e-05
regulation of calcium ion transmembrane transport	GO	9.34654	11	up	8.7e-05
response to thyroid hormone	GO	9.33891	4	up	8.8e-05
ossification	GO	9.32607	14	up	8.9e-05
peptide receptor activity	GO	9.31115	10	up	9e-05
regulation of gene expression, epigenetic	GO	9.2993	14	up	9.1e-05
response to mechanical stimulus	GO	9.24826	12	up	9.6e-05
postsynaptic specialization membrane	GO	9.24103	5	up	9.7e-05
centrosome cycle	GO	9.23528	8	up	9.8e-05
regulation of relaxation of muscle	GO	9.20904	4	up	0.0001
multicellular organismal homeostasis	GO	9.19893	16	up	0.0001
regulation of mitotic cell cycle phase transition	GO	9.16032	15	up	0.0001
transcriptional repressor complex	GO	9.15936	8	up	0.0001
actin filament	GO	9.15617	10	up	0.0001
neuron migration	GO	9.14681	11	up	0.0001
positive regulation of pri-miRNA transcription by RNA polymerase II	GO	9.14632	5	up	0.0001
basolateral plasma membrane	GO	9.13442	14	up	0.0001
regulation of glutamate secretion	GO	9.1066	5	up	0.0001
regulation of cell cycle G2/M phase transition	GO	9.08068	8	up	0.0001
antibiotic metabolic process	GO	9.06374	5	down	0.0001
endothelial cell proliferation	GO	9.04757	4	up	0.0001
regulation of viral life cycle	GO	9.04015	11	up	0.0001
sulfur compound metabolic process	GO	9.02628	6	down	0.0001
cranial skeletal system development	GO	9.02616	7	up	0.0001
ruffle	GO	9.01908	11	up	0.0001
cellular glucose homeostasis	GO	8.99987	8	up	0.0001
angiogenesis	GO	8.95305	16	up	0.0001
regulation of cell cycle G1/S phase transition	GO	8.94608	10	up	0.0001
regulation of body fluid levels	GO	8.93041	17	up	0.0001
lipid transport	GO	8.90101	15	up	0.0001
regulation of neurological system process	GO	8.89021	11	up	0.0001
negative regulation of CD4-positive, alpha-beta T cell activation	GO	8.87218	3	up	0.0001
digestive tract development	GO	8.8715	10	up	0.0001
germ cell development	GO	8.8529	16	up	0.0001
mitochondrial transport	GO	8.82659	5	down	0.0001
mammary gland lobule development	GO	8.82586	4	up	0.0001
serine/threonine protein kinase complex	GO	8.82567	8	up	0.0001
inflammatory response	GO	8.82565	19	up	0.0001
neurotransmitter secretion	GO	8.81879	8	up	0.0001
negative regulation of leukocyte cell-cell adhesion	GO	8.81303	9	up	0.0001
exocytosis	GO	8.80434	13	up	0.0002
negative regulation of hemopoiesis	GO	8.77529	11	up	0.0002
regulation of actomyosin structure organization	GO	8.7633	9	up	0.0002
regulation of G-protein coupled receptor protein signaling pathway	GO	8.7581	10	up	0.0002
regulation of bile acid metabolic process	GO	8.74344	1	down	0.0002
epidermis development	GO	8.71049	15	up	0.0002
lipid droplet	GO	8.70171	4	down	0.0002
heart contraction	GO	8.69454	8	up	0.0002
female sex differentiation	GO	8.69135	10	up	0.0002
voltage-gated potassium channel complex	GO	8.68198	4	down	0.0002
response to acetylcholine	GO	8.66794	4	up	0.0002
acetylcholine receptor signaling pathway	GO	8.66794	4	up	0.0002
heterophilic cell-cell adhesion via plasma membrane cell adhesion molecules	GO	8.63248	6	up	0.0002
determination of heart left/right asymmetry	GO	8.63081	7	up	0.0002
limb morphogenesis	GO	8.62503	12	up	0.0002
muscle fiber development	GO	8.61522	7	up	0.0002
growth cone	GO	8.61136	13	up	0.0002
anchored component of membrane	GO	8.60964	11	up	0.0002
mitochondrial outer membrane translocase complex	GO	8.55433	2	down	0.0002
monooxygenase activity	GO	8.55161	7	up	0.0002
regulation of pri-miRNA transcription by RNA polymerase II	GO	8.54795	5	up	0.0002
phosphatase regulator activity	GO	8.54333	7	up	0.0002
embryonic cranial skeleton morphogenesis	GO	8.53224	5	up	0.0002
dendrite development	GO	8.50641	10	up	0.0002
regulation of neural precursor cell proliferation	GO	8.49236	9	up	0.0002
determination of bilateral symmetry	GO	8.47816	10	up	0.0002
site of polarized growth	GO	8.46231	13	up	0.0002
regulation of protein catabolic process	GO	8.42966	8	down	0.0002
positive regulation of fatty acid transport	GO	8.41846	4	up	0.0002
regulation of heart morphogenesis	GO	8.35155	5	up	0.0002
ubiquitin-like protein ligase binding	GO	8.33222	17	up	0.0002
ERBB signaling pathway	GO	8.32413	6	up	0.0002
intrinsic component of endoplasmic reticulum membrane	GO	8.31281	5	down	0.0002
oxidoreductase activity, acting on the CH-OH group of donors, NAD or NADP as acceptor	GO	8.30866	8	up	0.0002
positive regulation of cellular protein localization	GO	8.29887	16	up	0.0002
negative regulation of cysteine-type endopeptidase activity	GO	8.29532	4	down	0.0002
interstrand cross-link repair	GO	8.28117	2	down	0.0003
placenta development	GO	8.25238	11	up	0.0003
cytokine activity	GO	8.24489	11	up	0.0003
carboxylic acid transport	GO	8.23388	13	up	0.0003
organic acid transport	GO	8.23388	13	up	0.0003
neuromuscular process	GO	8.20562	10	up	0.0003
response to nutrient	GO	8.20315	8	up	0.0003
establishment of vesicle localization	GO	8.20002	11	up	0.0003
regulated exocytosis	GO	8.18824	9	up	0.0003
p53 binding	GO	8.1869	7	up	0.0003
nuclear transport	GO	8.1666	13	up	0.0003
mitochondrial gene expression	GO	8.15628	4	down	0.0003
regulation of transcription regulatory region DNA binding	GO	8.15274	6	up	0.0003
carboxylic acid binding	GO	8.13987	11	up	0.0003
positive regulation of cellular protein catabolic process	GO	8.13755	5	down	0.0003
peptidase inhibitor activity	GO	8.12918	12	up	0.0003
regulation of neurotransmitter receptor activity	GO	8.10437	6	up	0.0003
establishment of organelle localization	GO	8.09875	17	up	0.0003
sensory perception of pain	GO	8.07518	8	up	0.0003
development of primary sexual characteristics	GO	8.07219	12	up	0.0003
HMG box domain binding	GO	8.07137	4	up	0.0003
negative regulation of dendrite development	GO	8.06588	2	down	0.0003
double-stranded RNA binding	GO	8.05208	4	down	0.0003
protein-containing complex disassembly	GO	8.05037	4	down	0.0003
activin binding	GO	8.04029	3	up	0.0003
negative regulation of secretion by cell	GO	8.03991	5	down	0.0003
microtubule organizing center organization	GO	8.03753	8	up	0.0003
ubiquitin ligase complex	GO	8.01625	15	up	0.0003
glycoprotein biosynthetic process	GO	7.9682	6	down	0.0003
cytoplasmic ribonucleoprotein granule	GO	7.96535	12	up	0.0003
regulation of intestinal absorption	GO	7.96337	1	up	0.0003
rhythmic process	GO	7.9629	14	up	0.0003
positive regulation of ATP metabolic process	GO	7.94565	5	up	0.0004
oxidoreductase activity, acting on CH-OH group of donors	GO	7.93087	9	up	0.0004
detection of abiotic stimulus	GO	7.92229	9	up	0.0004
cytokine production	GO	7.89481	10	up	0.0004
positive regulation of vascular smooth muscle cell proliferation	GO	7.89132	5	up	0.0004
microtubule associated complex	GO	7.8866	10	up	0.0004
extrinsic component of plasma membrane	GO	7.88571	11	up	0.0004
neurotransmitter transport	GO	7.88089	11	up	0.0004
phosphatase activator activity	GO	7.86675	2	down	0.0004
steroid binding	GO	7.86518	8	up	0.0004
regulation of trophoblast cell migration	GO	7.86223	3	up	0.0004
regulation of apoptotic DNA fragmentation	GO	7.85057	2	down	0.0004
B cell activation	GO	7.82767	11	up	0.0004
embryonic skeletal joint development	GO	7.82761	3	up	0.0004
lysosome	GO	7.82288	7	down	0.0004
extracellular matrix	GO	7.82084	18	up	0.0004
PcG protein complex	GO	7.79179	6	up	0.0004
regulation of chemotaxis	GO	7.7771	11	up	0.0004
lipid modification	GO	7.76971	5	down	0.0004
lymphocyte differentiation	GO	7.76159	15	up	0.0004
inner cell mass cell proliferation	GO	7.75476	2	up	0.0004
neuropeptide receptor activity	GO	7.7529	5	up	0.0004
fatty acid biosynthetic process	GO	7.74542	7	up	0.0004
vesicle localization	GO	7.67688	11	up	0.0005
inner ear development	GO	7.66434	12	up	0.0005
erythrocyte development	GO	7.65932	5	up	0.0005
cell cortex	GO	7.6516	15	up	0.0005
monosaccharide metabolic process	GO	7.6458	5	down	0.0005
striated muscle cell development	GO	7.62931	10	up	0.0005
cytokine binding	GO	7.62824	9	up	0.0005
positive regulation of substrate adhesion-dependent cell spreading	GO	7.62069	5	up	0.0005
calcium channel regulator activity	GO	7.61378	5	up	0.0005
outer mitochondrial membrane protein complex	GO	7.58173	2	down	0.0005
negative regulation of transcription regulatory region DNA binding	GO	7.58078	4	up	0.0005
endosome membrane	GO	7.57316	5	down	0.0005
protein kinase complex	GO	7.56791	8	up	0.0005
spliceosomal complex	GO	7.5315	5	down	0.0005
microvillus	GO	7.52987	7	up	0.0005
type B pancreatic cell proliferation	GO	7.52088	2	down	0.0005
cardiocyte differentiation	GO	7.51531	10	up	0.0005
regulation of endothelial cell apoptotic process	GO	7.50433	6	up	0.0006
embryonic appendage morphogenesis	GO	7.48176	10	up	0.0006
negative regulation of secretion	GO	7.47843	5	down	0.0006
response to alcohol	GO	7.47762	12	up	0.0006
carbohydrate transmembrane transporter activity	GO	7.47661	5	up	0.0006
ribosome biogenesis	GO	7.4726	6	down	0.0006
development of primary female sexual characteristics	GO	7.45916	8	up	0.0006
regulation of intracellular transport	GO	7.45631	18	up	0.0006
ribonucleoprotein granule	GO	7.45053	12	up	0.0006
regulation of cellular protein catabolic process	GO	7.4481	6	down	0.0006
response to dsRNA	GO	7.43661	7	up	0.0006
proximal/distal pattern formation	GO	7.42254	5	up	0.0006
regulation of AMPA receptor activity	GO	7.40662	4	up	0.0006
regulation of cell growth	GO	7.39944	8	down	0.0006
regulation of organ growth	GO	7.38034	8	up	0.0006
coenzyme binding	GO	7.37762	5	down	0.0006
secretion by cell	GO	7.37518	18	up	0.0006
regulation of CD4-positive, alpha-beta T cell activation	GO	7.37463	6	up	0.0006
nuclear inner membrane	GO	7.37034	3	down	0.0006
regulation of synapse assembly	GO	7.36281	8	up	0.0006
urogenital system development	GO	7.36225	16	up	0.0006
lens development in camera-type eye	GO	7.34843	6	up	0.0006
regulation of translation	GO	7.33379	16	up	0.0007
RNA polymerase II transcription factor binding	GO	7.33218	10	up	0.0007
regulation of cysteine-type endopeptidase activity	GO	7.32236	13	up	0.0007
GABA receptor complex	GO	7.29634	4	up	0.0007
regulation of circadian rhythm	GO	7.28599	8	up	0.0007
regulation of GTP binding	GO	7.27378	2	down	0.0007
centriole replication	GO	7.26884	4	up	0.0007
neural crest cell development	GO	7.26649	7	up	0.0007
endopeptidase inhibitor activity	GO	7.26424	3	down	0.0007
body morphogenesis	GO	7.25868	3	down	0.0007
leukocyte activation involved in immune response	GO	7.23203	10	up	0.0007
regulation of actin polymerization or depolymerization	GO	7.22129	5	down	0.0007
synaptic vesicle exocytosis	GO	7.2165	6	up	0.0007
syntaxin binding	GO	7.21413	7	up	0.0007
leukocyte migration	GO	7.20921	11	up	0.0007
intestinal absorption	GO	7.19028	1	up	0.0008
neurotransmitter receptor internalization	GO	7.18737	3	up	0.0008
cyclin-dependent protein kinase holoenzyme complex	GO	7.18516	5	up	0.0008
response to ethanol	GO	7.17119	6	up	0.0008
kinase activator activity	GO	7.16738	7	up	0.0008
negative regulation of response to wounding	GO	7.1612	3	down	0.0008
excretion	GO	7.15254	2	up	0.0008
synaptic vesicle cycle	GO	7.14336	8	up	0.0008
nucleoside binding	GO	7.14172	7	down	0.0008
response to light stimulus	GO	7.13153	5	down	0.0008
peristalsis	GO	7.12617	2	down	0.0008
basement membrane	GO	7.11463	8	up	0.0008
guanyl nucleotide binding	GO	7.11005	7	down	0.0008
positive regulation of supramolecular fiber organization	GO	7.09707	5	down	0.0008
T cell mediated cytotoxicity	GO	7.08729	3	up	0.0008
phosphoprotein phosphatase activity	GO	7.07911	11	up	0.0008
peroxiredoxin activity	GO	7.0764	2	down	0.0008
basal part of cell	GO	7.0727	6	up	0.0008
defense response to Gram-negative bacterium	GO	7.07161	5	up	0.0008
mitochondrial matrix	GO	7.06904	6	down	0.0009
negative regulation of growth	GO	7.06738	14	up	0.0009
nerve development	GO	7.06056	7	up	0.0009
oxidoreductase activity, acting on paired donors, with incorporation or reduction of molecular oxygen	GO	7.05206	10	up	0.0009
positive regulation of dendrite development	GO	7.04824	8	up	0.0009
protein transmembrane transporter activity	GO	7.0473	1	down	0.0009
response to xenobiotic stimulus	GO	7.0466	12	up	0.0009
cell activation involved in immune response	GO	7.03986	10	up	0.0009
positive regulation of fertilization	GO	7.03586	3	up	0.0009
mitochondrial transmembrane transport	GO	7.03401	2	down	0.0009
actin-based cell projection	GO	7.03392	11	up	0.0009
blastocyst development	GO	7.02873	7	up	0.0009
nuclear envelope	GO	7.02073	18	up	0.0009
positive regulation of gene silencing by miRNA	GO	7.01909	4	up	0.0009
embryonic axis specification	GO	7.01614	5	up	0.0009
positive regulation of execution phase of apoptosis	GO	7.01308	2	down	0.0009
neurotransmitter receptor transport to postsynaptic membrane	GO	7.01072	2	down	0.0009
response to carbohydrate	GO	7.00158	4	down	0.0009
regulation of reactive oxygen species metabolic process	GO	6.99945	5	down	0.0009
connective tissue development	GO	6.96851	12	up	0.0009
ER membrane protein complex	GO	6.96408	2	down	0.0009
natural killer cell mediated cytotoxicity	GO	6.95979	3	up	0.0009
gonad development	GO	6.95847	11	up	0.001
establishment of protein localization to mitochondrion	GO	6.93891	2	down	0.001
phospholipid transport	GO	6.93073	7	up	0.001
response to metal ion	GO	6.92328	14	up	0.001
mesenchymal cell development	GO	6.918	7	up	0.001
intramolecular oxidoreductase activity, transposing C=C bonds	GO	6.90967	2	down	0.001
chromatin assembly	GO	6.90687	4	down	0.001
myelination	GO	6.89431	8	up	0.001
response to molecule of bacterial origin	GO	6.88984	17	up	0.001
muscle cell development	GO	6.87537	10	up	0.001
protein serine/threonine phosphatase complex	GO	6.87198	3	down	0.001
regulation of fatty acid transport	GO	6.87011	4	up	0.001
establishment of protein localization to postsynaptic membrane	GO	6.85884	2	down	0.0011
transferase activity, transferring glycosyl groups	GO	6.85349	6	down	0.0011
stem cell development	GO	6.8513	7	up	0.0011
postsynaptic density organization	GO	6.83362	3	up	0.0011
protein localization to cell junction	GO	6.82919	3	up	0.0011
leukocyte degranulation	GO	6.80576	4	up	0.0011
centriole assembly	GO	6.78783	4	up	0.0011
vitamin metabolic process	GO	6.77945	5	up	0.0011
peroxisome	GO	6.77539	4	down	0.0011
regulation of vascular permeability	GO	6.77422	4	up	0.0011
G-protein coupled serotonin receptor signaling pathway	GO	6.77099	4	up	0.0011
regulation of gliogenesis	GO	6.7706	9	up	0.0011
adenosine deaminase activity	GO	6.75977	1	up	0.0012
protein phosphatase regulator activity	GO	6.74406	3	down	0.0012
regulation of endocytosis	GO	6.7364	13	up	0.0012
Golgi-associated vesicle	GO	6.73164	4	down	0.0012
lyase activity	GO	6.72932	4	down	0.0012
collagen-containing extracellular matrix	GO	6.72023	10	up	0.0012
ensheathment of neurons	GO	6.72002	8	up	0.0012
axon ensheathment	GO	6.72002	8	up	0.0012
macrophage activation	GO	6.7067	4	up	0.0012
spermatid development	GO	6.70594	11	up	0.0012
G1/S transition of mitotic cell cycle	GO	6.69731	5	up	0.0012
cerebellar cortex morphogenesis	GO	6.69675	5	up	0.0012
blastocyst growth	GO	6.69526	2	up	0.0012
negative regulation of chromosome organization	GO	6.69485	9	up	0.0012
isoprenoid metabolic process	GO	6.68764	3	down	0.0012
steroid hydroxylase activity	GO	6.68428	4	up	0.0013
renal tubule morphogenesis	GO	6.68378	6	up	0.0013
circadian rhythm	GO	6.67998	9	up	0.0013
core promoter binding	GO	6.67649	5	up	0.0013
G-protein coupled peptide receptor activity	GO	6.66	8	up	0.0013
cell cycle G1/S phase transition	GO	6.63065	5	up	0.0013
chloride transmembrane transport	GO	6.63037	7	up	0.0013
carboxy-lyase activity	GO	6.62968	2	down	0.0013
peroxidase activity	GO	6.62664	3	down	0.0013
regulation of myeloid cell differentiation	GO	6.6253	11	up	0.0013
cartilage development	GO	6.62011	10	up	0.0013
endocrine system development	GO	6.61608	9	up	0.0013
spermatid differentiation	GO	6.61116	11	up	0.0013
negative regulation of cellular protein localization	GO	6.60673	4	down	0.0014
positive regulation of G1/S transition of mitotic cell cycle	GO	6.60461	4	up	0.0014
nucleotidyltransferase activity	GO	6.59222	4	down	0.0014
glutathione peroxidase activity	GO	6.57955	2	down	0.0014
response to antineoplastic agent	GO	6.57829	6	up	0.0014
regulation of protein localization to nucleus	GO	6.57247	9	up	0.0014
regulation of membrane lipid distribution	GO	6.57148	5	up	0.0014
cerebellar cortex development	GO	6.57044	6	up	0.0014
glial cell development	GO	6.57006	7	up	0.0014
vacuole organization	GO	6.56918	8	up	0.0014
carbohydrate metabolic process	GO	6.55901	7	down	0.0014
acetylcholine receptor activity	GO	6.54692	3	up	0.0014
renal tubule development	GO	6.54626	7	up	0.0014
fertilization	GO	6.53924	10	up	0.0014
endoplasmic reticulum tubular network	GO	6.53858	2	down	0.0014
positive regulation of adherens junction organization	GO	6.53532	4	up	0.0015
regulation of epithelial cell apoptotic process	GO	6.52856	7	up	0.0015
thyroid hormone receptor binding	GO	6.52721	4	up	0.0015
histone methyltransferase complex	GO	6.51202	7	up	0.0015
histone deacetylase complex	GO	6.50479	3	down	0.0015
CD4-positive, alpha-beta T cell activation	GO	6.49359	5	up	0.0015
positive regulation of proteolysis involved in cellular protein catabolic process	GO	6.49119	4	down	0.0015
cellular biogenic amine metabolic process	GO	6.47991	2	down	0.0015
NIK/NF-kappaB signaling	GO	6.47949	4	up	0.0015
chromatin DNA binding	GO	6.47479	7	up	0.0015
Golgi vesicle transport	GO	6.47072	5	down	0.0015
transferase activity, transferring hexosyl groups	GO	6.46693	5	down	0.0016
mitotic nuclear division	GO	6.4646	4	down	0.0016
regulation of NIK/NF-kappaB signaling	GO	6.46378	7	up	0.0016
regulation of Wnt signaling pathway, planar cell polarity pathway	GO	6.46145	3	up	0.0016
endoderm development	GO	6.45002	6	up	0.0016
embryonic pattern specification	GO	6.45002	6	up	0.0016
mitochondrial membrane organization	GO	6.42363	3	down	0.0016
peptide transmembrane transporter activity	GO	6.42343	1	down	0.0016
oxidoreductase activity, acting on peroxide as acceptor	GO	6.42	3	down	0.0016
vacuolar transport	GO	6.41824	4	down	0.0016
regulation of cardiac muscle cell differentiation	GO	6.40017	5	up	0.0017
negative regulation of mRNA catabolic process	GO	6.39049	5	up	0.0017
negative regulation of extrinsic apoptotic signaling pathway in absence of ligand	GO	6.38934	3	up	0.0017
sarcoplasm	GO	6.38512	6	up	0.0017
regulation of sensory perception of pain	GO	6.37765	5	up	0.0017
cellular aldehyde metabolic process	GO	6.36945	3	down	0.0017
acylglycerol metabolic process	GO	6.3643	3	down	0.0017
synaptic vesicle transport	GO	6.3606	7	up	0.0017
sterol transport	GO	6.35428	5	up	0.0017
female gamete generation	GO	6.34964	4	down	0.0017
positive regulation of insulin secretion involved in cellular response to glucose stimulus	GO	6.34914	4	up	0.0017
protein localization to postsynaptic membrane	GO	6.34837	2	down	0.0017
cell trailing edge	GO	6.34627	1	up	0.0018
uropod	GO	6.34627	1	up	0.0018
drug transmembrane transporter activity	GO	6.3425	2	down	0.0018
lamellipodium organization	GO	6.34245	5	up	0.0018
dendrite morphogenesis	GO	6.33275	6	up	0.0018
regulation of hepatocyte proliferation	GO	6.33164	3	up	0.0018
cellular defense response	GO	6.33101	2	down	0.0018
cell redox homeostasis	GO	6.32237	3	down	0.0018
digestive system process	GO	6.3215	3	up	0.0018
myosin binding	GO	6.32128	3	down	0.0018
defense response to Gram-positive bacterium	GO	6.30993	6	up	0.0018
SNARE binding	GO	6.3049	8	up	0.0018
neutral lipid metabolic process	GO	6.29773	3	down	0.0018
ligase activity, forming carbon-nitrogen bonds	GO	6.28628	5	up	0.0019
regulation of organelle assembly	GO	6.27367	10	up	0.0019
osteoblast differentiation	GO	6.27261	7	up	0.0019
platelet activation	GO	6.26751	5	up	0.0019
growth factor activity	GO	6.25402	8	up	0.0019
regulation of lymphocyte migration	GO	6.25275	5	up	0.0019
hormone metabolic process	GO	6.24959	8	up	0.0019
gene silencing	GO	6.24947	10	up	0.0019
response to radiation	GO	6.2285	6	down	0.002
guanylate cyclase activity	GO	6.22146	2	up	0.002
regulation of synaptic vesicle exocytosis	GO	6.21853	4	up	0.002
leukocyte chemotaxis	GO	6.21655	8	up	0.002
regulation of cellular response to oxidative stress	GO	6.21638	3	down	0.002
diencephalon development	GO	6.20535	6	up	0.002
lysosomal transport	GO	6.20187	6	up	0.002
positive regulation of transcription from RNA polymerase II promoter involved in cellular response to chemical stimulus	GO	6.20154	3	up	0.002
synaptic vesicle localization	GO	6.1701	7	up	0.0021
presynaptic active zone	GO	6.1676	5	up	0.0021
protein phosphatase inhibitor activity	GO	6.14901	4	up	0.0021
muscle contraction	GO	6.14099	10	up	0.0022
magnesium ion transmembrane transport	GO	6.12471	2	down	0.0022
nuclear division	GO	6.12245	5	down	0.0022
protein transmembrane import into intracellular organelle	GO	6.11826	1	down	0.0022
striated muscle contraction	GO	6.11312	7	up	0.0022
cell killing	GO	6.10673	4	up	0.0022
extrinsic component of cytoplasmic side of plasma membrane	GO	6.10349	7	up	0.0022
regulation of protein targeting to mitochondrion	GO	6.09626	2	down	0.0023
lymphocyte proliferation	GO	6.09307	7	up	0.0023
digestion	GO	6.09204	3	up	0.0023
positive regulation of leukocyte apoptotic process	GO	6.08785	4	up	0.0023
extracellular vesicle	GO	6.0874	3	down	0.0023
sodium ion import across plasma membrane	GO	6.08096	3	up	0.0023
positive regulation of T cell migration	GO	6.07403	4	up	0.0023
positive regulation of vascular endothelial cell proliferation	GO	6.07187	3	up	0.0023
cerebellar Purkinje cell layer formation	GO	6.06961	3	up	0.0023
negative regulation of peptidyl-lysine acetylation	GO	6.06089	2	up	0.0023
signal sequence binding	GO	6.04234	1	down	0.0024
peptide binding	GO	6.03645	6	down	0.0024
mononuclear cell proliferation	GO	6.03421	7	up	0.0024
cardiac muscle contraction	GO	6.03378	6	up	0.0024
thiolester hydrolase activity	GO	6.03133	3	up	0.0024
ATPase complex	GO	6.01798	6	up	0.0024
proton-transporting V-type ATPase complex	GO	6.01077	2	down	0.0025
RNA phosphodiester bond hydrolysis	GO	5.99744	4	down	0.0025
positive regulation of organelle assembly	GO	5.99731	6	up	0.0025
transcriptional repressor activity, RNA polymerase II transcription factor binding	GO	5.9776	1	up	0.0025
negative regulation of protein acetylation	GO	5.9776	2	up	0.0025
regeneration	GO	5.96962	3	down	0.0026
positive regulation of calcium ion transmembrane transport	GO	5.95772	6	up	0.0026
glycosaminoglycan binding	GO	5.94726	9	up	0.0026
RNA export from nucleus	GO	5.94473	5	up	0.0026
amino acid binding	GO	5.92722	5	up	0.0027
regulation of response to oxidative stress	GO	5.9235	3	down	0.0027
ERAD pathway	GO	5.9231	3	down	0.0027
single fertilization	GO	5.91834	8	up	0.0027
organic hydroxy compound metabolic process	GO	5.91747	15	up	0.0027
exocytic vesicle membrane	GO	5.90578	6	up	0.0027
damaged DNA binding	GO	5.90421	5	up	0.0027
nuclear membrane	GO	5.89535	5	down	0.0028
intermediate filament	GO	5.89051	8	up	0.0028
extracellular matrix organization	GO	5.88657	3	down	0.0028
epidermis morphogenesis	GO	5.88234	4	up	0.0028
hormone receptor binding	GO	5.87364	10	up	0.0028
positive regulation of cell junction assembly	GO	5.86719	4	up	0.0028
transcriptional repressor activity, RNA polymerase II transcription regulatory region sequence-specific DNA binding	GO	5.86499	12	up	0.0028
carbon-carbon lyase activity	GO	5.86337	2	down	0.0028
myosin II complex	GO	5.85203	3	up	0.0029
regulation of fear response	GO	5.84426	1	down	0.0029
regulation of behavioral fear response	GO	5.84426	1	down	0.0029
deaminase activity	GO	5.84424	1	up	0.0029
estrogen 16-alpha-hydroxylase activity	GO	5.84422	2	up	0.0029
cerebellar Purkinje cell layer development	GO	5.83709	4	up	0.0029
ureteric bud development	GO	5.83111	5	up	0.0029
tetrahydrofolate interconversion	GO	5.8245	2	up	0.003
extrinsic apoptotic signaling pathway in absence of ligand	GO	5.82411	3	up	0.003
regulation of synaptic vesicle transport	GO	5.82067	4	up	0.003
carbohydrate transport	GO	5.80948	6	up	0.003
ribosomal large subunit biogenesis	GO	5.80781	3	down	0.003
insemination	GO	5.80569	2	up	0.003
regulation of NMDA receptor activity	GO	5.78435	2	down	0.0031
regulation of execution phase of apoptosis	GO	5.75756	2	down	0.0032
RNA polymerase II transcription factor complex	GO	5.75339	8	up	0.0032
protein transmembrane transport	GO	5.74889	1	down	0.0032
phosphatase inhibitor activity	GO	5.74678	4	up	0.0032
regulation of cilium assembly	GO	5.70977	5	up	0.0033
carboxylic ester hydrolase activity	GO	5.70959	3	down	0.0033
protein-DNA complex assembly	GO	5.6997	9	up	0.0033
negative regulation of endothelial cell apoptotic process	GO	5.69843	4	up	0.0034
cyclic nucleotide binding	GO	5.69645	2	down	0.0034
regulation of cellular senescence	GO	5.69224	4	up	0.0034
myofibril assembly	GO	5.68781	5	up	0.0034
metallopeptidase activity	GO	5.68642	9	up	0.0034
folic acid binding	GO	5.67058	1	up	0.0034
response to hypoxia	GO	5.66977	3	down	0.0034
negative regulation of cellular senescence	GO	5.66808	3	up	0.0035
photoreceptor cell differentiation	GO	5.66279	6	up	0.0035
hydrolase activity, acting on carbon-nitrogen (but not peptide) bonds, in cyclic amidines	GO	5.66217	1	up	0.0035
epiboly	GO	5.65841	2	down	0.0035
hydrolase activity, acting on carbon-nitrogen (but not peptide) bonds	GO	5.65246	5	up	0.0035
protein kinase regulator activity	GO	5.64881	9	up	0.0035
positive regulation of lymphocyte migration	GO	5.62205	4	up	0.0036
UDP-glycosyltransferase activity	GO	5.62049	8	up	0.0036
transcriptional activator activity, RNA polymerase II distal enhancer sequence-specific DNA binding	GO	5.6134	3	up	0.0036
negative regulation of extrinsic apoptotic signaling pathway via death domain receptors	GO	5.61091	2	down	0.0037
ligase activity	GO	5.6069	9	up	0.0037
spindle pole	GO	5.60296	3	down	0.0037
retina development in camera-type eye	GO	5.602	9	up	0.0037
rRNA binding	GO	5.58479	3	down	0.0038
phosphatidylinositol bisphosphate binding	GO	5.57243	7	up	0.0038
nuclear transcription factor complex	GO	5.56784	9	up	0.0038
regulation of axon guidance	GO	5.55745	4	up	0.0039
regulation of stem cell population maintenance	GO	5.55525	4	up	0.0039
proteasome regulatory particle	GO	5.55356	2	down	0.0039
mitotic spindle	GO	5.55154	2	down	0.0039
sperm capacitation	GO	5.53737	2	up	0.0039
positive regulation of stem cell proliferation	GO	5.52852	4	up	0.004
digestive tract morphogenesis	GO	5.5173	5	up	0.004
regulation of inflammatory response	GO	5.50527	5	down	0.0041
polysome	GO	5.48974	3	down	0.0041
extracellular structure organization	GO	5.47797	3	down	0.0042
mesodermal cell fate commitment	GO	5.47554	2	up	0.0042
sperm fibrous sheath	GO	5.47363	2	up	0.0042
pre-mRNA binding	GO	5.47257	4	up	0.0042
regulation of response to wounding	GO	5.4688	4	down	0.0042
protein transporter activity	GO	5.46615	2	down	0.0042
translation repressor activity	GO	5.46081	3	up	0.0043
megakaryocyte development	GO	5.4148	3	up	0.0045
regulation of production of miRNAs involved in gene silencing by miRNA	GO	5.40825	3	up	0.0045
negative regulation of blood pressure	GO	5.40686	5	up	0.0045
dystrophin-associated glycoprotein complex	GO	5.40624	3	up	0.0045
polyol metabolic process	GO	5.40198	6	up	0.0045
regulation of p38MAPK cascade	GO	5.39823	4	up	0.0045
channel regulator activity	GO	5.39233	8	up	0.0046
interferon-gamma production	GO	5.3876	2	up	0.0046
RNA polymerase II activating transcription factor binding	GO	5.38623	4	up	0.0046
inner ear receptor cell development	GO	5.38405	5	up	0.0046
transmitter-gated ion channel activity involved in regulation of postsynaptic membrane potential	GO	5.37941	3	up	0.0046
calcium-dependent cell-cell adhesion via plasma membrane cell adhesion molecules	GO	5.37367	4	up	0.0046
cerebellar Purkinje cell layer morphogenesis	GO	5.3677	3	up	0.0047
integral component of postsynaptic membrane	GO	5.3596	2	up	0.0047
filopodium	GO	5.35577	6	up	0.0047
epithelial cell development	GO	5.35092	11	up	0.0047
drug transport	GO	5.34662	2	down	0.0048
negative regulation of mesenchymal cell apoptotic process	GO	5.3457	2	up	0.0048
regulation of store-operated calcium channel activity	GO	5.34434	1	up	0.0048
pharyngeal arch artery morphogenesis	GO	5.34434	2	up	0.0048
regulation of response to DNA damage stimulus	GO	5.32398	10	up	0.0049
basal plasma membrane	GO	5.32263	4	up	0.0049
vesicle docking	GO	5.3215	5	up	0.0049
regulation of T cell migration	GO	5.32149	4	up	0.0049
regulation of extrinsic apoptotic signaling pathway in absence of ligand	GO	5.31452	3	up	0.0049
transcription elongation factor complex	GO	5.30903	2	down	0.0049
filamentous actin	GO	5.30101	4	up	0.005
cyclin-dependent protein serine/threonine kinase regulator activity	GO	5.29159	3	up	0.005
protein import	GO	5.29127	2	down	0.005
regulation of G1/S transition of mitotic cell cycle	GO	5.29118	7	up	0.005
ovarian follicle development	GO	5.29074	5	up	0.005
positive regulation of p38MAPK cascade	GO	5.28823	3	up	0.0051
muscle cell cellular homeostasis	GO	5.28816	3	up	0.0051
platelet morphogenesis	GO	5.28816	3	up	0.0051
microtubule organizing center localization	GO	5.28242	2	down	0.0051
microtubule-based transport	GO	5.28189	8	up	0.0051
regulation of cytokine biosynthetic process	GO	5.27987	5	up	0.0051
P-body	GO	5.27584	5	up	0.0051
neurotransmitter receptor activity involved in regulation of postsynaptic membrane potential	GO	5.27537	3	up	0.0051
regulation of muscle contraction	GO	5.27466	8	up	0.0051
antioxidant activity	GO	5.27042	3	down	0.0051
kidney development	GO	5.27033	12	up	0.0051
cell fate determination	GO	5.24142	4	up	0.0053
extrinsic apoptotic signaling pathway	GO	5.24111	5	up	0.0053
oxidoreductase activity, acting on paired donors, with incorporation or reduction of molecular oxygen, NAD(P)H as one donor, and incorporation of one atom of oxygen	GO	5.23654	3	up	0.0053
regulation of odontogenesis of dentin-containing tooth	GO	5.22723	2	up	0.0054
positive regulation of protein polyubiquitination	GO	5.21948	1	down	0.0054
CD40 receptor complex	GO	5.21948	1	down	0.0054
formation of primary germ layer	GO	5.21875	6	up	0.0054
molecular adaptor activity	GO	5.21787	8	up	0.0054
U12-type spliceosomal complex	GO	5.2151	2	down	0.0054
cellular response to platelet-derived growth factor stimulus	GO	5.21039	3	up	0.0055
organelle disassembly	GO	5.20987	3	up	0.0055
ciliary base	GO	5.2015	2	down	0.0055
phagosome maturation	GO	5.1958	3	up	0.0055
neuropilin binding	GO	5.19227	3	up	0.0056
positive regulation of sprouting angiogenesis	GO	5.19141	4	up	0.0056
establishment of protein localization to organelle	GO	5.19125	4	down	0.0056
defense response to bacterium	GO	5.19096	9	up	0.0056
methylation	GO	5.18243	12	up	0.0056
steroid metabolic process	GO	5.17988	9	up	0.0056
cellular oxidant detoxification	GO	5.17625	3	down	0.0056
sulfotransferase activity	GO	5.17283	4	up	0.0057
co-receptor binding	GO	5.16248	1	up	0.0057
reciprocal meiotic recombination	GO	5.16242	1	down	0.0057
homologous recombination	GO	5.16242	1	down	0.0057
Golgi transport complex	GO	5.15661	2	up	0.0058
copulation	GO	5.15298	2	up	0.0058
endosomal transport	GO	5.15039	4	down	0.0058
ATP-dependent microtubule motor activity	GO	5.15019	2	down	0.0058
structural constituent of muscle	GO	5.14891	3	up	0.0058
transcription factor activity, RNA polymerase II transcription factor binding	GO	5.14589	5	up	0.0058
extracellular matrix binding	GO	5.14466	4	up	0.0058
leukocyte mediated cytotoxicity	GO	5.13833	3	up	0.0059
embryonic brain development	GO	5.13826	3	up	0.0059
one-carbon metabolic process	GO	5.13274	2	up	0.0059
regulation of T-helper 17 cell differentiation	GO	5.12957	3	up	0.0059
cell-cell junction organization	GO	5.12466	7	up	0.0059
lipid storage	GO	5.11765	2	down	0.006
chemoattractant activity	GO	5.10591	3	up	0.0061
endothelial cell chemotaxis	GO	5.07754	2	up	0.0062
response to platelet-derived growth factor	GO	5.06213	3	up	0.0063
negative regulation of excitatory postsynaptic potential	GO	5.05737	1	down	0.0064
regulation of synaptic vesicle clustering	GO	5.05737	1	down	0.0064
postsynaptic membrane assembly	GO	5.05737	1	down	0.0064
presynaptic membrane assembly	GO	5.05737	1	down	0.0064
cellular detoxification	GO	5.05596	3	down	0.0064
adult behavior	GO	5.05135	9	up	0.0064
transcriptional repressor activity, RNA polymerase II proximal promoter sequence-specific DNA binding	GO	5.05056	9	up	0.0064
perikaryon	GO	5.03872	7	up	0.0065
positive regulation of cold-induced thermogenesis	GO	5.03655	6	up	0.0065
modulation of excitatory postsynaptic potential	GO	5.03074	4	up	0.0065
response to nutrient levels	GO	5.02582	14	up	0.0066
protein tyrosine kinase binding	GO	5.01653	6	up	0.0066
ubiquitin-like protein binding	GO	5.00772	3	down	0.0067
mitochondrial small ribosomal subunit	GO	5.0017	2	down	0.0067
single-stranded RNA binding	GO	4.99431	6	up	0.0068
bone remodeling	GO	4.99035	4	up	0.0068
folic acid-containing compound metabolic process	GO	4.97905	2	up	0.0069
vesicle docking involved in exocytosis	GO	4.97809	2	down	0.0069
posttranscriptional gene silencing	GO	4.97131	6	up	0.0069
mitochondrial ribosome	GO	4.97105	3	down	0.0069
regulation of fertilization	GO	4.96375	3	up	0.007
demethylase activity	GO	4.96329	4	up	0.007
presynaptic membrane organization	GO	4.96237	1	down	0.007
presynapse assembly	GO	4.96237	1	down	0.007
positive regulation of sodium ion transmembrane transport	GO	4.96223	3	up	0.007
tissue regeneration	GO	4.96093	2	down	0.007
positive regulation of NIK/NF-kappaB signaling	GO	4.95354	5	up	0.0071
regulation of blood circulation	GO	4.95046	10	up	0.0071
regulation of voltage-gated calcium channel activity	GO	4.94979	2	down	0.0071
cysteine-type peptidase activity	GO	4.94773	4	down	0.0071
skin epidermis development	GO	4.93957	6	up	0.0072
glutathione metabolic process	GO	4.9314	2	down	0.0072
negative regulation of cellular response to transforming growth factor beta stimulus	GO	4.93121	5	up	0.0072
Golgi membrane	GO	4.92541	4	down	0.0073
pigmentation	GO	4.92487	6	up	0.0073
RNA polymerase II distal enhancer sequence-specific DNA binding	GO	4.92321	5	up	0.0073
cell cortex region	GO	4.91893	4	up	0.0073
adenylate cyclase-activating adrenergic receptor signaling pathway	GO	4.91831	3	up	0.0073
positive regulation of long-term synaptic potentiation	GO	4.91831	3	up	0.0073
adrenergic receptor signaling pathway	GO	4.91831	3	up	0.0073
regulation of sprouting angiogenesis	GO	4.91764	5	up	0.0073
response to BMP	GO	4.90945	6	up	0.0074
cellular response to BMP stimulus	GO	4.90945	6	up	0.0074
anatomical structure regression	GO	4.89858	1	down	0.0075
regulation of protein import	GO	4.89686	6	up	0.0075
regulation of actin cytoskeleton reorganization	GO	4.89336	2	down	0.0075
fat cell differentiation	GO	4.88611	3	down	0.0076
transcription factor activity, transcription factor binding	GO	4.88116	5	up	0.0076
craniofacial suture morphogenesis	GO	4.87572	2	up	0.0076
establishment or maintenance of epithelial cell apical/basal polarity	GO	4.87273	2	down	0.0077
helicase activity	GO	4.87157	8	up	0.0077
establishment of protein localization to plasma membrane	GO	4.86881	2	down	0.0077
polysaccharide metabolic process	GO	4.86576	5	up	0.0077
morphogenesis of a polarized epithelium	GO	4.85904	4	up	0.0078
RNAi effector complex	GO	4.85584	2	up	0.0078
positive regulation of acrosome reaction	GO	4.85379	2	up	0.0078
carbohydrate biosynthetic process	GO	4.85238	3	down	0.0078
protein binding, bridging	GO	4.85235	7	up	0.0078
proton transmembrane transport	GO	4.85163	3	down	0.0078
feeding behavior	GO	4.84358	6	up	0.0079
positive regulation of ubiquitin-dependent protein catabolic process	GO	4.84327	3	down	0.0079
hair cycle process	GO	4.83866	6	up	0.0079
mitochondrion organization	GO	4.83431	5	down	0.008
vacuolar membrane	GO	4.8234	3	down	0.008
mesodermal cell differentiation	GO	4.81533	2	up	0.0081
lactation	GO	4.81461	3	up	0.0081
negative regulation of oxidative stress-induced cell death	GO	4.80909	2	down	0.0082
immunological synapse	GO	4.80758	2	down	0.0082
regulation of exocytosis	GO	4.80284	9	up	0.0082
generation of precursor metabolites and energy	GO	4.79316	5	down	0.0083
regulation of apoptotic process involved in development	GO	4.7796	2	up	0.0084
positive regulation of excitatory postsynaptic potential	GO	4.77905	2	down	0.0084
developmental pigmentation	GO	4.7739	4	up	0.0084
negative regulation of cellular response to oxidative stress	GO	4.77007	2	down	0.0085
embryonic digit morphogenesis	GO	4.76298	5	up	0.0085
protein self-association	GO	4.76287	5	up	0.0085
regulation of long-term synaptic potentiation	GO	4.76229	4	up	0.0085
pteridine-containing compound metabolic process	GO	4.75672	3	up	0.0086
reactive oxygen species metabolic process	GO	4.75243	3	down	0.0086
actin cortical patch	GO	4.74551	2	up	0.0087
endocytic patch	GO	4.74551	2	up	0.0087
dendritic cell migration	GO	4.72674	2	up	0.0089
detoxification	GO	4.72661	3	down	0.0089
neurexin family protein binding	GO	4.72214	1	down	0.0089
carbon-sulfur lyase activity	GO	4.72208	1	down	0.0089
growth factor binding	GO	4.7201	7	up	0.0089
chromosome, telomeric region	GO	4.72001	6	up	0.0089
peripheral nervous system development	GO	4.7172	5	up	0.0089
positive regulation of protein localization to endosome	GO	4.71198	2	up	0.009
phospholipid transporter activity	GO	4.70698	5	up	0.009
pyridoxal phosphate binding	GO	4.70407	4	up	0.0091
sulfate transmembrane transport	GO	4.69978	1	down	0.0091
magnesium ion binding	GO	4.69855	4	down	0.0091
positive regulation of cardiac muscle cell differentiation	GO	4.69264	3	up	0.0092
beta-catenin-TCF complex	GO	4.67854	2	up	0.0093
regulation of female gonad development	GO	4.67635	1	down	0.0093
positive regulation of proteasomal protein catabolic process	GO	4.66905	3	down	0.0094
negative regulation of response to oxidative stress	GO	4.65777	2	down	0.0095
calcium ion export	GO	4.65596	2	up	0.0095
positive regulation of endothelial cell apoptotic process	GO	4.65351	2	up	0.0095
postsynapse assembly	GO	4.65346	1	down	0.0095
positive regulation of glutamate receptor signaling pathway	GO	4.65346	1	down	0.0095
proton-transporting two-sector ATPase complex	GO	4.65013	2	down	0.0096
positive regulation of ATP biosynthetic process	GO	4.64189	3	up	0.0096
sterol binding	GO	4.63932	4	up	0.0097
response to steroid hormone	GO	4.63766	10	up	0.0097
apoptotic signaling pathway	GO	4.63363	12	up	0.0097
viral life cycle	GO	4.61415	5	up	0.0099
positive regulation of signaling receptor activity	GO	4.61193	4	up	0.0099
S100 protein binding	GO	4.61062	1	down	0.0099
response to alkaloid	GO	4.60948	5	up	0.01
polysaccharide binding	GO	4.60495	1	down	0.01
regulation of cell proliferation involved in heart morphogenesis	GO	4.60495	2	up	0.01
enhancer sequence-specific DNA binding	GO	4.60016	6	up	0.0101
phosphatidylinositol 3-kinase regulatory subunit binding	GO	4.60014	2	up	0.0101
meiotic cell cycle	GO	4.59921	11	up	0.0101
negative regulation of DNA-dependent DNA replication	GO	4.59551	2	up	0.0101
acid-amino acid ligase activity	GO	4.59089	2	up	0.0101
peptidoglycan binding	GO	4.58924	1	up	0.0102
disordered domain specific binding	GO	4.58839	3	up	0.0102
water homeostasis	GO	4.57647	4	up	0.0103
negative regulation of transcription from RNA polymerase II promoter in response to stress	GO	4.57397	2	up	0.0103
dendritic cell differentiation	GO	4.57102	3	up	0.0103
multicellular organism growth	GO	4.56605	7	up	0.0104
axonal transport	GO	4.5654	4	up	0.0104
negative regulation of cell growth	GO	4.56208	2	down	0.0104
regulation of transcription from RNA polymerase II promoter in response to hypoxia	GO	4.55164	2	up	0.0105
regulation of cyclase activity	GO	4.54379	4	up	0.0106
regulation of non-canonical Wnt signaling pathway	GO	4.54121	3	up	0.0107
potassium channel regulator activity	GO	4.53799	2	down	0.0107
response to cAMP	GO	4.53652	5	up	0.0107
GTP-dependent protein binding	GO	4.53077	3	up	0.0108
ovulation cycle process	GO	4.52847	2	down	0.0108
HOPS complex	GO	4.52671	2	up	0.0108
regulation of transforming growth factor beta receptor signaling pathway	GO	4.52302	6	up	0.0109
membrane docking	GO	4.52268	5	up	0.0109
regulation of extrinsic apoptotic signaling pathway via death domain receptors	GO	4.52002	2	down	0.0109
apoptotic process involved in development	GO	4.51444	1	up	0.0109
establishment of planar polarity	GO	4.50543	3	up	0.011
cilium or flagellum-dependent cell motility	GO	4.50258	3	up	0.0111
regulation of T-helper 17 type immune response	GO	4.49708	3	up	0.0111
establishment or maintenance of apical/basal cell polarity	GO	4.49484	2	down	0.0112
response to ketone	GO	4.49033	8	up	0.0112
response to anesthetic	GO	4.47865	4	up	0.0113
positive regulation of viral process	GO	4.47827	5	up	0.0114
cardiac muscle cell development	GO	4.47817	5	up	0.0114
kinetochore	GO	4.47297	7	up	0.0114
alcohol metabolic process	GO	4.47271	10	up	0.0114
positive regulation of stem cell differentiation	GO	4.47211	2	up	0.0114
cyclic purine nucleotide metabolic process	GO	4.47029	2	up	0.0114
phosphorus-oxygen lyase activity	GO	4.47029	2	up	0.0114
membrane depolarization during action potential	GO	4.47016	3	up	0.0114
detection of biotic stimulus	GO	4.46621	2	up	0.0115
toxin transport	GO	4.4639	3	up	0.0115
molting cycle	GO	4.46173	6	up	0.0115
hair cycle	GO	4.46173	6	up	0.0115
excitatory synapse assembly	GO	4.45801	2	up	0.0116
negative regulation of ubiquitin-dependent protein catabolic process	GO	4.4543	4	up	0.0116
L-type voltage-gated calcium channel complex	GO	4.45248	2	up	0.0116
regulation of response to endoplasmic reticulum stress	GO	4.44925	2	down	0.0117
dioxygenase activity	GO	4.43707	2	down	0.0118
adaptive thermogenesis	GO	4.42787	1	down	0.0119
ncRNA transcription	GO	4.42227	3	up	0.012
vascular smooth muscle cell differentiation	GO	4.41993	3	up	0.012
vitamin transmembrane transporter activity	GO	4.41359	1	down	0.0121
regulation of mitochondrial depolarization	GO	4.41359	2	up	0.0121
neuromuscular junction	GO	4.40684	5	up	0.0122
inclusion body	GO	4.4068	5	up	0.0122
cysteine-type endopeptidase inhibitor activity involved in apoptotic process	GO	4.40184	1	down	0.0123
response to extracellular stimulus	GO	4.40081	14	up	0.0123
cytoplasmic vesicle membrane	GO	4.39817	4	down	0.0123
establishment of tissue polarity	GO	4.39662	3	up	0.0123
enteroendocrine cell differentiation	GO	4.39253	1	up	0.0124
cyclase activity	GO	4.39135	2	up	0.0124
positive regulation of protein maturation	GO	4.38561	1	down	0.0125
negative regulation of signaling receptor activity	GO	4.38457	4	up	0.0125
protein secretion	GO	4.37783	3	down	0.0126
regulation of defense response to virus	GO	4.36911	4	up	0.0127
regulation of viral genome replication	GO	4.36709	2	down	0.0127
signal recognition particle	GO	4.36709	1	up	0.0127
segment specification	GO	4.36558	2	up	0.0127
negative regulation of calcineurin-mediated signaling	GO	4.36499	1	down	0.0127
regulation of store-operated calcium entry	GO	4.36499	1	down	0.0127
programmed necrotic cell death	GO	4.36286	1	down	0.0127
regulation of glial cell migration	GO	4.3491	2	up	0.0129
negative regulation of gene expression, epigenetic	GO	4.34622	4	up	0.013
positive regulation of potassium ion transmembrane transporter activity	GO	4.33404	3	up	0.0131
regulation of epithelial cell differentiation involved in kidney development	GO	4.32731	2	up	0.0132
midbrain development	GO	4.32699	4	up	0.0132
ornithine metabolic process	GO	4.3229	1	down	0.0133
response to peptide hormone	GO	4.32081	4	down	0.0133
meiosis I	GO	4.3153	1	down	0.0134
negative regulation of G1/S transition of mitotic cell cycle	GO	4.3145	1	down	0.0134
adult locomotory behavior	GO	4.30265	6	up	0.0135
dendritic spine organization	GO	4.29749	3	up	0.0136
defense response to virus	GO	4.29413	8	up	0.0136
tissue homeostasis	GO	4.29075	8	up	0.0137
regulation of postsynapse organization	GO	4.29011	5	up	0.0137
semi-lunar valve development	GO	4.28403	1	up	0.0138
oxidoreductase activity, acting on paired donors, with incorporation or reduction of molecular oxygen, reduced flavin or flavoprotein as one donor, and incorporation of one atom of oxygen	GO	4.27936	3	up	0.0139
cerebellar cortex formation	GO	4.27046	3	up	0.014
smooth muscle contraction	GO	4.25572	2	down	0.0142
negative regulation of vasculature development	GO	4.25548	6	up	0.0142
site of DNA damage	GO	4.25493	4	up	0.0142
male sex differentiation	GO	4.25089	7	up	0.0143
negative regulation of cell cycle G1/S phase transition	GO	4.24825	1	down	0.0143
positive regulation of T-helper 17 type immune response	GO	4.24578	2	up	0.0143
SH3/SH2 adaptor activity	GO	4.24037	1	up	0.0144
motile cilium assembly	GO	4.23248	3	up	0.0145
chemical homeostasis within a tissue	GO	4.23235	1	down	0.0145
monocarboxylate:sodium symporter activity	GO	4.23016	1	down	0.0146
tethering complex	GO	4.22894	4	up	0.0146
epithelial cell maturation	GO	4.2236	2	up	0.0146
signal transduction involved in G2 DNA damage checkpoint	GO	4.22163	2	up	0.0147
regulation of nucleocytoplasmic transport	GO	4.2212	7	up	0.0147
regulation of circadian sleep/wake cycle	GO	4.21921	3	up	0.0147
laminin binding	GO	4.2178	1	down	0.0147
negative regulation of epithelial cell apoptotic process	GO	4.21642	4	up	0.0148
amine catabolic process	GO	4.20886	2	up	0.0149
heat shock protein binding	GO	4.20622	3	down	0.0149
inner dynein arm	GO	4.20108	1	up	0.015
blood coagulation	GO	4.20032	6	up	0.015
organelle inheritance	GO	4.19078	2	up	0.0151
ribbon synapse	GO	4.18939	2	up	0.0152
negative regulation of synapse organization	GO	4.18626	1	down	0.0152
development of primary male sexual characteristics	GO	4.18586	6	up	0.0152
positive regulation of sodium ion transmembrane transporter activity	GO	4.18571	2	up	0.0152
negative regulation of muscle tissue development	GO	4.1826	5	up	0.0153
site of double-strand break	GO	4.17317	3	up	0.0154
calcium-mediated signaling using intracellular calcium source	GO	4.17218	1	down	0.0154
ciliary tip	GO	4.16115	2	up	0.0156
coagulation	GO	4.1604	6	up	0.0156
microtubule anchoring at microtubule organizing center	GO	4.15961	2	up	0.0156
positive regulation of epithelial cell apoptotic process	GO	4.15574	3	up	0.0157
positive regulation of amyloid-beta formation	GO	4.15344	2	up	0.0157
transferase activity, transferring alkyl or aryl (other than methyl) groups	GO	4.14789	2	down	0.0158
cyclin binding	GO	4.14606	3	up	0.0158
negative regulation of protein localization to nucleus	GO	4.14606	3	up	0.0158
translation initiation factor activity	GO	4.14555	2	down	0.0158
phosphatidylinositol-3-phosphate biosynthetic process	GO	4.1379	2	up	0.016
regulation of Notch signaling pathway	GO	4.1358	5	up	0.016
toxin metabolic process	GO	4.12783	1	down	0.0161
sperm principal piece	GO	4.12298	3	up	0.0162
DNA repair complex	GO	4.12226	3	up	0.0162
modification of morphology or physiology of other organism	GO	4.12159	6	up	0.0162
hemostasis	GO	4.12098	6	up	0.0162
regulation of carbohydrate metabolic process by regulation of transcription from RNA polymerase II promoter	GO	4.11303	2	up	0.0164
regulation of potassium ion transmembrane transporter activity	GO	4.11248	2	down	0.0164
cargo receptor activity	GO	4.11145	5	up	0.0164
vascular smooth muscle cell development	GO	4.11139	2	up	0.0164
neurotransmitter transporter activity	GO	4.10463	2	down	0.0165
transferase activity, transferring sulfur-containing groups	GO	4.10386	4	up	0.0165
positive regulation of interferon-gamma secretion	GO	4.10034	2	up	0.0166
exocrine system development	GO	4.08908	3	up	0.0168
ovulation cycle	GO	4.08495	2	down	0.0168
ATP hydrolysis coupled transmembrane transport	GO	4.08073	2	down	0.0169
ATP hydrolysis coupled cation transmembrane transport	GO	4.08073	2	down	0.0169
ATP hydrolysis coupled ion transmembrane transport	GO	4.08073	2	down	0.0169
peptide secretion	GO	4.07978	3	down	0.0169
steroid biosynthetic process	GO	4.07343	5	up	0.017
positive regulation of voltage-gated potassium channel activity	GO	4.07192	2	up	0.017
positive regulation of calcium ion transmembrane transporter activity	GO	4.06943	1	up	0.0171
oocyte differentiation	GO	4.0599	3	up	0.0173
endoplasmic reticulum-Golgi intermediate compartment	GO	4.05753	2	down	0.0173
regulation of phospholipase C activity	GO	4.05748	3	up	0.0173
regulation of protein targeting	GO	4.05696	2	down	0.0173
cell-cell recognition	GO	4.04501	2	down	0.0175
cysteine-type endopeptidase regulator activity involved in apoptotic process	GO	4.03983	1	down	0.0176
vesicle membrane	GO	4.03156	4	down	0.0177
positive regulation of stem cell population maintenance	GO	4.0257	2	up	0.0179
interspecies interaction between organisms	GO	4.02136	10	up	0.0179
regulation of protein localization to membrane	GO	4.01957	3	down	0.018
post-Golgi vesicle-mediated transport	GO	4.0159	5	up	0.018
Arp2/3 protein complex	GO	4.01543	1	down	0.018
RNA polymerase II, holoenzyme	GO	4.01487	2	down	0.018
lymphocyte homeostasis	GO	4.011	1	down	0.0181
energy reserve metabolic process	GO	4.00355	4	up	0.0183
Lys63-specific deubiquitinase activity	GO	4.00278	1	down	0.0183
hair follicle morphogenesis	GO	3.99882	3	up	0.0183
sequence-specific single stranded DNA binding	GO	3.98684	2	up	0.0186
heart trabecula morphogenesis	GO	3.98317	2	up	0.0186
natural killer cell activation	GO	3.97469	3	up	0.0188
ATP-dependent DNA helicase activity	GO	3.96676	3	up	0.0189
neuron fate specification	GO	3.96602	3	up	0.0189
macromolecule depalmitoylation	GO	3.96449	1	down	0.019
palmitoyl hydrolase activity	GO	3.96449	1	down	0.019
leukocyte homeostasis	GO	3.94488	5	up	0.0194
histone acetyltransferase complex	GO	3.94357	5	up	0.0194
regulation of vascular endothelial growth factor signaling pathway	GO	3.94306	2	up	0.0194
regulation of RNA polymerase II regulatory region sequence-specific DNA binding	GO	3.94229	2	up	0.0194
regulation of viral release from host cell	GO	3.9321	3	up	0.0196
tRNA binding	GO	3.93084	2	down	0.0196
negative regulation of substrate adhesion-dependent cell spreading	GO	3.92935	2	up	0.0197
cellular response to sterol	GO	3.91829	2	up	0.0199
chemokine binding	GO	3.91114	3	up	0.02
vitamin transport	GO	3.90671	1	down	0.0201
C21-steroid hormone metabolic process	GO	3.90385	1	down	0.0202
cullin-RING ubiquitin ligase complex	GO	3.90036	7	up	0.0202
establishment of protein localization to vacuole	GO	3.89757	3	up	0.0203
positive regulation of non-canonical Wnt signaling pathway	GO	3.89443	1	down	0.0204
positive regulation of amyloid precursor protein catabolic process	GO	3.89443	1	down	0.0204
L-ascorbic acid binding	GO	3.88906	1	down	0.0205
photoreceptor cell cilium	GO	3.88615	6	up	0.0205
positive regulation of apoptotic signaling pathway	GO	3.88436	3	down	0.0206
promoter-specific chromatin binding	GO	3.88221	4	up	0.0206
viral process	GO	3.88104	3	down	0.0206
antigen processing and presentation	GO	3.88063	2	down	0.0206
temperature homeostasis	GO	3.88035	3	up	0.0206
response to virus	GO	3.86871	9	up	0.0209
regulation of behavior	GO	3.8685	5	up	0.0209
dopamine metabolic process	GO	3.8665	1	down	0.0209
fucosylation	GO	3.86363	1	down	0.021
9+0 non-motile cilium	GO	3.84581	6	up	0.0214
vesicle fusion	GO	3.84487	2	down	0.0214
regulation of regulated secretory pathway	GO	3.83894	6	up	0.0215
negative regulation of oxidative stress-induced neuron death	GO	3.83043	1	down	0.0217
integrin complex	GO	3.82913	3	up	0.0217
ER overload response	GO	3.82611	1	down	0.0218
positive regulation of ERAD pathway	GO	3.82228	1	down	0.0219
regulation of skeletal muscle cell differentiation	GO	3.81457	3	up	0.022
response to peptide	GO	3.81239	4	down	0.0221
asymmetric stem cell division	GO	3.81178	1	down	0.0221
cellular response to peptide	GO	3.81102	8	up	0.0221
oxidoreductase activity, acting on NAD(P)H	GO	3.80382	3	up	0.0223
positive regulation of synaptic vesicle recycling	GO	3.79703	2	up	0.0224
dendritic spine head	GO	3.79703	2	up	0.0224
monosaccharide binding	GO	3.79503	2	down	0.0225
negative regulation of adherens junction organization	GO	3.78937	2	up	0.0226
positive regulation of autophagy of mitochondrion in response to mitochondrial depolarization	GO	3.78399	1	down	0.0227
toxic substance binding	GO	3.78289	1	down	0.0228
microtubule end	GO	3.77703	1	down	0.0229
Lys48-specific deubiquitinase activity	GO	3.77223	2	up	0.023
regulation of neuron migration	GO	3.77187	3	up	0.023
cofactor transport	GO	3.76428	3	up	0.0232
deacetylase activity	GO	3.7595	3	up	0.0233
GABA-A receptor complex	GO	3.75577	2	up	0.0234
endosome to melanosome transport	GO	3.75557	1	down	0.0234
response to ischemia	GO	3.75552	2	up	0.0234
regulation of bone remodeling	GO	3.74649	4	up	0.0236
modified amino acid binding	GO	3.74454	5	up	0.0236
amine biosynthetic process	GO	3.74038	1	down	0.0237
cyclin-dependent protein kinase activity	GO	3.73512	2	up	0.0239
negative regulation of T-helper 17 cell differentiation	GO	3.7305	1	up	0.024
negative regulation of T-helper 17 type immune response	GO	3.7305	1	up	0.024
sialylation	GO	3.72621	1	down	0.0241
negative regulation of intrinsic apoptotic signaling pathway	GO	3.72185	4	up	0.0242
cellular response to toxic substance	GO	3.69825	8	up	0.0248
nucleoside metabolic process	GO	3.69647	2	down	0.0248
organelle fusion	GO	3.69496	5	up	0.0248
protein localization to ciliary membrane	GO	3.69098	1	down	0.0249
aging	GO	3.68855	8	up	0.025
response to muscle stretch	GO	3.68219	2	up	0.0252
regulation of cardiac muscle cell contraction	GO	3.68032	3	up	0.0252
negative regulation of reactive oxygen species metabolic process	GO	3.67168	2	down	0.0254
RNA phosphodiester bond hydrolysis, endonucleolytic	GO	3.66671	2	down	0.0256
positive regulation of CD4-positive, alpha-beta T cell activation	GO	3.66491	3	up	0.0256
sperm motility	GO	3.66172	5	up	0.0257
adaptive immune response	GO	3.64855	14	up	0.026
positive T cell selection	GO	3.64011	3	up	0.0262
response to pH	GO	3.63938	3	up	0.0263
trabecula morphogenesis	GO	3.63866	3	up	0.0263
aromatic amino acid family metabolic process	GO	3.63865	1	down	0.0263
synaptic vesicle recycling	GO	3.63224	1	down	0.0265
sulfur amino acid metabolic process	GO	3.63222	1	down	0.0265
immunoglobulin production	GO	3.63039	4	up	0.0265
regulation of tube diameter	GO	3.62953	7	up	0.0265
regulation of blood vessel diameter	GO	3.62953	7	up	0.0265
isoprenoid biosynthetic process	GO	3.62224	2	up	0.0267
protein localization to cytoskeleton	GO	3.61206	3	up	0.027
regulation of chromosome separation	GO	3.61134	3	up	0.027
peptidyl-tyrosine autophosphorylation	GO	3.60798	3	up	0.0271
regulation of ubiquitin-dependent protein catabolic process	GO	3.60695	3	down	0.0271
protein complex involved in cell adhesion	GO	3.59995	3	up	0.0273
ATP metabolic process	GO	3.59879	3	down	0.0274
flagellated sperm motility	GO	3.59844	2	down	0.0274
mesoderm formation	GO	3.59759	3	up	0.0274
positive regulation of autophagy of mitochondrion	GO	3.59486	2	up	0.0275
cellular response to extracellular stimulus	GO	3.58497	8	up	0.0277
positive regulation of neural precursor cell proliferation	GO	3.57947	4	up	0.0279
signaling adaptor activity	GO	3.57419	3	up	0.028
roof of mouth development	GO	3.57365	5	up	0.0281
voltage-gated sodium channel complex	GO	3.57259	2	up	0.0281
regulation of response to drug	GO	3.56581	6	up	0.0283
regulation of vasoconstriction	GO	3.56269	3	up	0.0284
establishment or maintenance of cell polarity	GO	3.56207	3	down	0.0284
action potential	GO	3.56	5	up	0.0284
NAD binding	GO	3.55932	4	up	0.0285
peptidyl-threonine dephosphorylation	GO	3.55916	1	down	0.0285
replication fork	GO	3.55859	4	up	0.0285
translation regulator activity	GO	3.55812	3	up	0.0285
intraciliary retrograde transport	GO	3.55759	1	down	0.0285
gamma-tubulin complex	GO	3.55649	1	down	0.0285
negative regulation of mitotic cell cycle phase transition	GO	3.5539	1	down	0.0286
endoplasmic reticulum tubular network organization	GO	3.55273	1	down	0.0286
dopamine binding	GO	3.54621	2	up	0.0288
translation elongation factor activity	GO	3.53442	1	down	0.0292
mesoderm morphogenesis	GO	3.53182	4	up	0.0293
regulation of stem cell differentiation	GO	3.53182	3	up	0.0293
regulation of calcium ion transmembrane transporter activity	GO	3.53156	2	down	0.0293
chemosensory behavior	GO	3.52871	1	down	0.0293
regulation of sodium ion transmembrane transporter activity	GO	3.52645	3	up	0.0294
positive regulation of cell growth	GO	3.52376	8	up	0.0295
actin filament bundle	GO	3.52309	1	down	0.0295
cleavage furrow	GO	3.51924	3	up	0.0296
sensory perception of mechanical stimulus	GO	3.51867	3	down	0.0296
regulation of heart contraction	GO	3.5186	7	up	0.0296
nuclear chromosome segregation	GO	3.51718	8	up	0.0297
glycolytic process through fructose-6-phosphate	GO	3.51531	1	down	0.0297
protein localization to non-motile cilium	GO	3.51116	1	down	0.0299
manchette	GO	3.5055	1	down	0.03
mRNA 3'-UTR AU-rich region binding	GO	3.50461	2	up	0.0301
oocyte maturation	GO	3.5034	2	up	0.0301
proteasome complex	GO	3.50166	2	down	0.0301
regulation of sodium ion transmembrane transport	GO	3.50138	4	up	0.0302
protein acetyltransferase complex	GO	3.50019	5	up	0.0302
antimicrobial humoral response	GO	3.49969	3	up	0.0302
ear morphogenesis	GO	3.49419	6	up	0.0304
positive regulation of cell size	GO	3.49181	2	up	0.0304
peptide-lysine-N-acetyltransferase activity	GO	3.48814	4	up	0.0306
negative regulation of angiogenesis	GO	3.48013	5	up	0.0308
photoreceptor cell development	GO	3.47758	4	up	0.0309
body fluid secretion	GO	3.47724	3	up	0.0309
keratinocyte differentiation	GO	3.47263	4	up	0.031
RNA polymerase complex	GO	3.46435	2	down	0.0313
cellular response to increased oxygen levels	GO	3.46144	1	down	0.0314
regulation of potassium ion transmembrane transport	GO	3.46116	2	down	0.0314
endosome to plasma membrane protein transport	GO	3.45048	1	down	0.0317
social behavior	GO	3.44088	1	down	0.032
mating	GO	3.43959	2	up	0.0321
meiotic sister chromatid cohesion	GO	3.43725	1	down	0.0322
protein antigen binding	GO	3.43725	1	down	0.0322
regulation of oocyte maturation	GO	3.43725	1	down	0.0322
monosaccharide transmembrane transport	GO	3.43517	3	up	0.0322
cell fate specification	GO	3.43373	4	up	0.0323
sperm midpiece	GO	3.43289	2	up	0.0323
purinergic nucleotide receptor signaling pathway	GO	3.43017	1	down	0.0324
regulation of developmental pigmentation	GO	3.42901	2	up	0.0324
actin polymerization or depolymerization	GO	3.42565	2	up	0.0325
energy homeostasis	GO	3.4252	1	down	0.0325
regulation of amyloid-beta formation	GO	3.4211	1	down	0.0327
positive regulation of DNA biosynthetic process	GO	3.41619	2	down	0.0328
negative regulation of viral release from host cell	GO	3.41418	2	up	0.0329
DNA helicase activity	GO	3.4128	3	up	0.0329
neuronal stem cell division	GO	3.41184	1	down	0.033
asymmetric cell division	GO	3.41184	1	down	0.033
oxidoreductase activity, acting on the CH-NH group of donors	GO	3.39532	1	down	0.0335
pyrimidine nucleotide-sugar transmembrane transport	GO	3.39442	1	down	0.0336
preribosome	GO	3.37886	2	down	0.0341
phosphatase binding	GO	3.37761	3	down	0.0341
regulation of development, heterochronic	GO	3.37422	1	down	0.0342
actin filament bundle organization	GO	3.37366	4	up	0.0343
ubiquitin-like modifier activating enzyme activity	GO	3.37015	1	down	0.0344
ATP-dependent protein binding	GO	3.37015	1	down	0.0344
xenobiotic metabolic process	GO	3.3697	4	up	0.0344
neurotransmitter:sodium symporter activity	GO	3.3648	1	down	0.0346
ganglion development	GO	3.3595	1	down	0.0348
skeletal muscle fiber development	GO	3.35766	2	up	0.0348
negative regulation of intrinsic apoptotic signaling pathway in response to DNA damage by p53 class mediator	GO	3.35234	1	up	0.035
establishment of chromosome localization	GO	3.32671	3	up	0.0359
regulation of epidermis development	GO	3.31862	4	up	0.0362
protein targeting to ER	GO	3.31433	1	up	0.0364
negative regulation of proteolysis involved in cellular protein catabolic process	GO	3.30738	4	up	0.0366
sequence-specific mRNA binding	GO	3.30283	1	down	0.0368
positive regulation of potassium ion transmembrane transport	GO	3.29187	3	up	0.0372
neurotransmitter binding	GO	3.29162	3	up	0.0372
cellular response to nutrient levels	GO	3.29094	7	up	0.0372
circadian behavior	GO	3.28991	1	down	0.0373
biomineral tissue development	GO	3.28949	4	up	0.0373
T cell migration	GO	3.28621	2	up	0.0374
regulation of blood vessel size	GO	3.28388	7	up	0.0375
collagen binding	GO	3.27987	3	up	0.0376
positive regulation of protein localization to nucleus	GO	3.2632	4	up	0.0383
regulation of tube size	GO	3.25681	7	up	0.0385
response to mitochondrial depolarisation	GO	3.24571	1	down	0.0389
mitochondrion localization	GO	3.24422	3	up	0.039
ubiquitin conjugating enzyme activity	GO	3.24039	1	down	0.0391
nucleosome	GO	3.24031	1	down	0.0392
protein localization to vacuole	GO	3.23904	3	up	0.0392
pigment granule organization	GO	3.23313	1	down	0.0394
NADP binding	GO	3.23245	3	up	0.0395
regulation of phospholipid metabolic process	GO	3.22439	2	down	0.0398
stem cell division	GO	3.22378	3	up	0.0398
thiol-dependent ubiquitinyl hydrolase activity	GO	3.22164	5	up	0.0399
ATP-dependent helicase activity	GO	3.21564	4	up	0.0401
purine-containing compound transmembrane transport	GO	3.21547	1	down	0.0401
mitotic sister chromatid segregation	GO	3.21149	2	down	0.0403
regulation of amyloid precursor protein catabolic process	GO	3.21142	1	down	0.0403
rhythmic behavior	GO	3.21142	1	down	0.0403
blood vessel remodeling	GO	3.20431	3	up	0.0406
proton-transporting two-sector ATPase complex, catalytic domain	GO	3.20178	1	down	0.0407
integrin binding	GO	3.19967	5	up	0.0408
collagen trimer	GO	3.19918	1	down	0.0408
regulation of mRNA binding	GO	3.1979	1	down	0.0408
IRES-dependent viral translational initiation	GO	3.1979	1	down	0.0408
cysteine-type endopeptidase activity involved in apoptotic process	GO	3.19733	1	down	0.0409
cellular response to reactive nitrogen species	GO	3.19733	1	down	0.0409
nuclear ubiquitin ligase complex	GO	3.1951	3	up	0.041
regulation of dendritic spine maintenance	GO	3.1929	1	down	0.0411
positive regulation of macrophage migration	GO	3.19268	1	up	0.0411
perinuclear endoplasmic reticulum	GO	3.19268	1	down	0.0411
establishment of protein localization to endoplasmic reticulum	GO	3.18762	1	up	0.0413
inner ear morphogenesis	GO	3.18481	1	down	0.0414
ubiquitinyl hydrolase activity	GO	3.18461	5	up	0.0414
negative regulation of cellular response to insulin stimulus	GO	3.18098	1	down	0.0415
regulation of oogenesis	GO	3.17974	1	down	0.0416
leukocyte mediated immunity	GO	3.15944	10	up	0.0424
positive regulation of transcription from RNA polymerase II promoter in response to stress	GO	3.15926	2	up	0.0425
chromosome segregation	GO	3.15362	9	up	0.0427
oligosaccharyltransferase complex	GO	3.15119	1	down	0.0428
epidermal cell differentiation	GO	3.14676	6	up	0.043
vesicle cytoskeletal trafficking	GO	3.14419	1	down	0.0431
positive regulation of cyclin-dependent protein kinase activity	GO	3.14257	2	up	0.0432
negative regulation of oxidative stress-induced intrinsic apoptotic signaling pathway	GO	3.14223	1	down	0.0432
regulation of mitochondrial outer membrane permeabilization involved in apoptotic signaling pathway	GO	3.13595	1	down	0.0435
negative regulation of response to drug	GO	3.13301	3	up	0.0436
ruffle assembly	GO	3.13155	1	down	0.0437
blastoderm segmentation	GO	3.12162	2	up	0.0441
ER to Golgi vesicle-mediated transport	GO	3.12154	2	down	0.0441
female pregnancy	GO	3.12086	2	down	0.0441
vacuolar proton-transporting V-type ATPase complex	GO	3.1197	1	down	0.0442
cytoplasmic sequestering of protein	GO	3.11349	2	up	0.0444
cellular response to decreased oxygen levels	GO	3.11234	5	up	0.0445

## Sheet: Table S7
Table S7. Pathway enrichment of blue module.
Biogroup name	Source	Score	Common genes	Direction	p-value
presynaptic membrane	GO	11.109	2	down	1.5e-05
positive regulation of neuron death	GO	10.5552	2	down	2.6e-05
response to metal ion	GO	10.0537	2	up	4.3e-05
response to inorganic substance	GO	9.02157	2	up	0.0001
postsynaptic density	GO	8.89323	2	down	0.0001
postsynaptic specialization	GO	8.87775	2	down	0.0001
asymmetric synapse	GO	8.8624	2	down	0.0001
postsynaptic membrane	GO	8.83204	2	down	0.0001
chemical synaptic transmission	GO	8.32326	2	down	0.0002
distal axon	GO	8.32326	2	down	0.0002
synaptic membrane	GO	8.30585	2	down	0.0002
cell surface receptor signaling pathway involved in cell-cell signaling	GO	8.30009	2	down	0.0002
regulation of neuron death	GO	8.27718	2	down	0.0003
synaptic signaling	GO	8.26583	2	down	0.0003
presynapse	GO	8.15573	2	down	0.0003
regulation of membrane potential	GO	7.89523	2	down	0.0004
axon guidance	GO	7.67135	2	up	0.0005
neuron projection guidance	GO	7.65186	2	up	0.0005
self proteolysis	GO	7.64498	1	up	0.0005
positive regulation of secretion	GO	7.60344	2	down	0.0005
positive regulation of myoblast proliferation	GO	7.35737	1	down	0.0006
regulation of viral process	GO	7.33797	2	up	0.0007
negative regulation of skeletal muscle cell differentiation	GO	7.33488	1	up	0.0007
positive regulation of mitochondrial membrane permeability involved in apoptotic process	GO	7.27038	1	down	0.0007
negative regulation of long-term synaptic potentiation	GO	7.22958	1	down	0.0007
mitochondrial outer membrane permeabilization involved in programmed cell death	GO	7.11627	1	down	0.0008
regulation of myoblast proliferation	GO	6.98278	1	down	0.0009
integral component of postsynaptic membrane	GO	6.9673	1	down	0.0009
positive regulation of mitochondrial membrane permeability	GO	6.92218	1	down	0.001
structural constituent of muscle	GO	6.90755	1	up	0.001
retina development in camera-type eye	GO	6.89606	2	up	0.001
amelogenesis	GO	6.86504	1	down	0.001
positive regulation of membrane permeability	GO	6.811	1	down	0.0011
chemical homeostasis within a tissue	GO	6.75975	1	up	0.0012
regulation of long term synaptic depression	GO	6.75975	1	down	0.0012
regulation of mitochondrial membrane permeability involved in apoptotic process	GO	6.75973	1	down	0.0012
response to pH	GO	6.73491	1	up	0.0012
regulation of skeletal muscle cell differentiation	GO	6.64195	1	up	0.0013
axon development	GO	6.59825	2	up	0.0014
axolemma	GO	6.48796	1	down	0.0015
semaphorin-plexin signaling pathway involved in axon guidance	GO	6.45985	1	up	0.0016
response to pain	GO	6.45972	1	down	0.0016
semaphorin-plexin signaling pathway involved in neuron projection guidance	GO	6.37986	1	up	0.0017
regulation of renal sodium excretion	GO	6.35452	1	down	0.0017
receptor complex	GO	6.32953	2	up	0.0018
regulation of glutamate secretion	GO	6.31372	1	down	0.0018
cell morphogenesis involved in neuron differentiation	GO	6.27139	2	up	0.0019
ubiquitin ligase complex	GO	6.25243	2	up	0.0019
lipid biosynthetic process	GO	6.23358	2	up	0.002
positive regulation of ERBB signaling pathway	GO	6.20048	1	down	0.002
regulation of circadian sleep/wake cycle	GO	6.13155	1	down	0.0022
site of double-strand break	GO	6.04234	1	down	0.0024
hydrolase activity, acting on carbon-nitrogen (but not peptide) bonds, in linear amides	GO	6.01798	1	up	0.0024
chemotaxis	GO	6.00855	2	up	0.0025
myofibril assembly	GO	6.00049	1	up	0.0025
vasodilation	GO	5.97754	1	down	0.0025
temperature homeostasis	GO	5.97754	1	down	0.0025
RNA polymerase II activating transcription factor binding	GO	5.97179	1	down	0.0025
cell part morphogenesis	GO	5.95922	2	up	0.0026
polyol metabolic process	GO	5.94903	1	up	0.0026
positive regulation of anion transport	GO	5.93272	1	down	0.0027
estrogen metabolic process	GO	5.91139	1	up	0.0027
hydrolase activity, hydrolyzing O-glycosyl compounds	GO	5.895	1	up	0.0028
protein C-terminus binding	GO	5.88159	2	up	0.0028
positive regulation of extrinsic apoptotic signaling pathway via death domain receptors	GO	5.85431	1	up	0.0029
positive regulation of response to wounding	GO	5.85402	1	up	0.0029
site of DNA damage	GO	5.82431	1	down	0.003
amino acid binding	GO	5.80961	1	down	0.003
response to osmotic stress	GO	5.76709	1	up	0.0031
cell aggregation	GO	5.74909	1	up	0.0032
positive regulation of signaling receptor activity	GO	5.74896	1	down	0.0032
regulation of long-term synaptic potentiation	GO	5.74896	1	down	0.0032
negative regulation of muscle tissue development	GO	5.73972	1	up	0.0032
mitotic DNA damage checkpoint	GO	5.73089	1	down	0.0032
sequence-specific single stranded DNA binding	GO	5.72666	1	up	0.0033
positive regulation of calcium ion transmembrane transport	GO	5.72631	1	up	0.0033
regulation of release of sequestered calcium ion into cytosol	GO	5.71308	1	up	0.0033
presynaptic active zone	GO	5.68309	1	down	0.0034
regulation of membrane permeability	GO	5.64548	1	down	0.0035
hydrolase activity, acting on glycosyl bonds	GO	5.63689	1	up	0.0036
negative regulation of ERAD pathway	GO	5.63352	1	up	0.0036
peptide-lysine-N-acetyltransferase activity	GO	5.62924	1	down	0.0036
protein-containing complex scaffold activity	GO	5.60129	1	up	0.0037
positive regulation of blood pressure	GO	5.58214	1	down	0.0038
multicellular organismal response to stress	GO	5.57807	1	down	0.0038
regulation of sensory perception of pain	GO	5.56312	1	down	0.0038
hydrolase activity, acting on carbon-nitrogen (but not peptide) bonds	GO	5.5292	1	up	0.004
negative regulation of DNA-dependent DNA replication	GO	5.49068	1	up	0.0041
negative regulation of blood pressure	GO	5.47311	1	down	0.0042
cullin family protein binding	GO	5.41973	1	up	0.0044
regulation of ERBB signaling pathway	GO	5.35937	1	down	0.0047
cellular lipid catabolic process	GO	5.34951	1	up	0.0048
neurotransmitter receptor activity	GO	5.34383	1	down	0.0048
nuclear ubiquitin ligase complex	GO	5.30283	1	up	0.005
regulation of sequestering of calcium ion	GO	5.28224	1	up	0.0051
RNA polymerase II distal enhancer sequence-specific DNA binding	GO	5.23524	1	down	0.0053
mitochondrial membrane organization	GO	5.22445	1	down	0.0054
positive regulation of actin cytoskeleton reorganization	GO	5.20365	1	up	0.0055
odontogenesis	GO	5.20321	1	down	0.0055
negative regulation of protein localization to nucleus	GO	5.19317	1	up	0.0056
cyclin binding	GO	5.19317	1	up	0.0056
regulation of lymphocyte chemotaxis	GO	5.15249	1	up	0.0058
PcG protein complex	GO	5.13261	1	up	0.0059
striated muscle cell development	GO	5.12472	1	up	0.0059
sodium ion transmembrane transport	GO	5.12472	1	down	0.0059
regulation of calcium ion transmembrane transport	GO	5.06122	1	up	0.0063
regulation of I-kappaB kinase/NF-kappaB signaling	GO	5.06122	1	up	0.0063
hormone biosynthetic process	GO	5.05739	1	up	0.0064
positive regulation of cation transmembrane transport	GO	5.05441	1	up	0.0064
negative regulation of angiogenesis	GO	5.04791	1	down	0.0064
muscle cell development	GO	5.02762	1	up	0.0066
regulation of behavior	GO	5.02365	1	down	0.0066
ovulation cycle process	GO	5.00875	1	up	0.0067
enhancer sequence-specific DNA binding	GO	5.00396	1	down	0.0067
fat cell differentiation	GO	4.9954	1	down	0.0068
regulation of ERAD pathway	GO	4.98116	1	up	0.0069
sarcolemma	GO	4.97612	1	up	0.0069
mitotic G2/M transition checkpoint	GO	4.9707	1	up	0.0069
cellular potassium ion transport	GO	4.96986	1	down	0.0069
potassium ion transmembrane transport	GO	4.96986	1	down	0.0069
regulation of response to wounding	GO	4.95133	1	up	0.0071
negative regulation of vasculature development	GO	4.92943	1	down	0.0072
alcohol metabolic process	GO	4.92854	1	up	0.0072
regulation of striated muscle tissue development	GO	4.92119	1	up	0.0073
sensory perception of pain	GO	4.91968	1	down	0.0073
ATP-dependent DNA helicase activity	GO	4.91028	1	up	0.0074
lipid catabolic process	GO	4.90877	1	up	0.0074
cysteine-type peptidase activity	GO	4.88618	1	up	0.0076
regulation of circadian rhythm	GO	4.88096	1	down	0.0076
adult behavior	GO	4.85792	1	down	0.0078
regulation of extrinsic apoptotic signaling pathway via death domain receptors	GO	4.8551	1	up	0.0078
U12-type spliceosomal complex	GO	4.83507	1	up	0.0079
ovulation cycle	GO	4.77692	1	up	0.0084
basal plasma membrane	GO	4.76848	1	up	0.0085
carboxylic acid binding	GO	4.7523	1	down	0.0086
detection of abiotic stimulus	GO	4.73139	1	down	0.0088
mitochondrial transport	GO	4.72791	1	down	0.0088
RNA polymerase II transcription factor binding	GO	4.72791	1	down	0.0088
sister chromatid cohesion	GO	4.72378	1	up	0.0089
positive regulation of T cell migration	GO	4.71575	1	up	0.009
DNA helicase activity	GO	4.69978	1	up	0.0091
regulation of lipid metabolic process	GO	4.65755	1	up	0.0095
contractile fiber	GO	4.65682	1	up	0.0095
regulation of actin cytoskeleton reorganization	GO	4.65351	1	up	0.0095
heat shock protein binding	GO	4.6529	1	down	0.0095
positive regulation of extrinsic apoptotic signaling pathway	GO	4.63692	1	up	0.0097
mitochondrial outer membrane	GO	4.62292	1	down	0.0098
ovarian follicle development	GO	4.62073	1	up	0.0098
regulation of protein serine/threonine kinase activity	GO	4.60675	2	up	0.01
positive regulation of lymphocyte migration	GO	4.59494	1	up	0.0101
regulation of neurological system process	GO	4.5525	1	down	0.0105
synapsis	GO	4.54634	1	up	0.0106
regulation of muscle contraction	GO	4.5457	1	down	0.0106
negative regulation of response to endoplasmic reticulum stress	GO	4.5383	1	up	0.0107
outer membrane	GO	4.52798	1	down	0.0108
organelle outer membrane	GO	4.52798	1	down	0.0108
regulation of T cell migration	GO	4.51312	1	up	0.011
organic hydroxy compound metabolic process	GO	4.50554	1	up	0.011
regulation of blood vessel diameter	GO	4.49294	1	down	0.0112
regulation of tube diameter	GO	4.49294	1	down	0.0112
muscle cell differentiation	GO	4.48964	1	up	0.0112
response to temperature stimulus	GO	4.48654	1	down	0.0113
negative regulation of cell cycle G2/M phase transition	GO	4.46827	1	up	0.0115
social behavior	GO	4.44236	1	up	0.0118
regulation of blood vessel size	GO	4.41872	1	down	0.012
regulation of tube size	GO	4.41278	1	down	0.0121
regulation of heart contraction	GO	4.39517	1	down	0.0123
tissue homeostasis	GO	4.36649	1	up	0.0127
connective tissue development	GO	4.36618	1	down	0.0127
transferase activity, transferring acyl groups other than amino-acyl groups	GO	4.3527	1	down	0.0129
homologous chromosome segregation	GO	4.34493	1	up	0.013
basal part of cell	GO	4.33392	1	up	0.0131
negative regulation of ubiquitin-dependent protein catabolic process	GO	4.33183	1	up	0.0131
SMAD binding	GO	4.33055	1	up	0.0132
transmembrane transporter complex	GO	4.32683	1	down	0.0132
dendritic spine	GO	4.30619	1	down	0.0135
negative regulation of proteasomal protein catabolic process	GO	4.29127	1	up	0.0137
response to hypoxia	GO	4.28514	1	down	0.0138
ATP-dependent helicase activity	GO	4.2808	1	up	0.0138
positive regulation of viral process	GO	4.26836	1	up	0.014
regulation of blood pressure	GO	4.26453	1	down	0.0141
regulation of lymphocyte migration	GO	4.26039	1	up	0.0141
regulation of protein import	GO	4.22048	1	up	0.0147
transferase activity, transferring acyl groups	GO	4.20768	1	down	0.0149
dorsal/ventral pattern formation	GO	4.19638	1	up	0.015
negative regulation of secretion by cell	GO	4.17676	1	down	0.0153
heart morphogenesis	GO	4.16987	1	down	0.0155
protein localization to membrane	GO	4.14539	1	up	0.0158
basolateral plasma membrane	GO	4.12672	1	down	0.0161
steroid biosynthetic process	GO	4.12579	1	up	0.0162
diencephalon development	GO	4.11368	1	up	0.0163
negative regulation of viral life cycle	GO	4.11016	1	up	0.0164
development of primary female sexual characteristics	GO	4.10652	1	up	0.0165
regulation of blood circulation	GO	4.10046	1	down	0.0166
cellular response to BMP stimulus	GO	4.08761	1	up	0.0168
response to BMP	GO	4.08761	1	up	0.0168
regulation of angiogenesis	GO	4.06109	1	down	0.0172
negative regulation of secretion	GO	4.05407	1	down	0.0174
ion channel activity	GO	4.04963	1	down	0.0174
spliceosomal snRNP complex	GO	4.01576	1	up	0.018
proteasome complex	GO	4.00081	1	up	0.0183
regulation of response to endoplasmic reticulum stress	GO	3.98613	1	up	0.0186
negative regulation of proteolysis involved in cellular protein catabolic process	GO	3.98613	1	up	0.0186
regulation of peptidyl-tyrosine phosphorylation	GO	3.97873	1	down	0.0187
passive transmembrane transporter activity	GO	3.9714	1	down	0.0188
regulation of vasculature development	GO	3.96311	1	down	0.019
transcriptional activator activity, RNA polymerase II proximal promoter sequence-specific DNA binding	GO	3.96011	1	down	0.0191
negative regulation of cell motility	GO	3.95609	1	down	0.0191
small nuclear ribonucleoprotein complex	GO	3.93244	1	up	0.0196
negative regulation of viral process	GO	3.93156	1	up	0.0196
negative regulation of cellular protein localization	GO	3.92924	1	up	0.0197
meiotic chromosome segregation	GO	3.92073	1	up	0.0198
regulation of epithelial cell proliferation	GO	3.91039	1	down	0.02
regulation of cell cycle G2/M phase transition	GO	3.91002	1	up	0.02
female gamete generation	GO	3.8929	1	up	0.0204
G-protein coupled receptor binding	GO	3.89114	1	down	0.0204
U2-type spliceosomal complex	GO	3.88564	1	up	0.0205
cell projection membrane	GO	3.87726	1	down	0.0207
divalent inorganic cation homeostasis	GO	3.8759	1	up	0.0207
regulation of hormone secretion	GO	3.86699	1	down	0.0209
female sex differentiation	GO	3.84788	1	up	0.0213
regulation of inflammatory response	GO	3.84342	1	down	0.0214
multicellular organismal homeostasis	GO	3.84342	1	up	0.0214
negative regulation of cellular protein catabolic process	GO	3.83762	1	up	0.0215
negative regulation of cellular component movement	GO	3.83679	1	down	0.0216
mitochondrion organization	GO	3.82573	1	down	0.0218
regulation of nucleocytoplasmic transport	GO	3.82228	1	up	0.0219
meiosis I	GO	3.8089	1	up	0.0222
positive regulation of protein serine/threonine kinase activity	GO	3.79792	1	down	0.0224
regulation of protein localization to nucleus	GO	3.79159	1	up	0.0226
negative regulation of locomotion	GO	3.78216	1	down	0.0228
chromosome, telomeric region	GO	3.7805	1	up	0.0228
positive regulation of cytokine production	GO	3.77973	1	down	0.0228
growth factor binding	GO	3.77714	1	up	0.0229
ubiquitin-like protein binding	GO	3.7309	1	up	0.024
regulation of body fluid levels	GO	3.72156	1	down	0.0242
regulation of extrinsic apoptotic signaling pathway	GO	3.66751	1	up	0.0255
regulation of axonogenesis	GO	3.65733	1	up	0.0258
hormone metabolic process	GO	3.64938	1	up	0.026
nucleoside binding	GO	3.63985	1	down	0.0263
cell leading edge	GO	3.63446	1	down	0.0264
transcriptional activator activity, RNA polymerase II transcription regulatory region sequence-specific DNA binding	GO	3.63381	1	down	0.0264
cartilage development	GO	3.62571	1	up	0.0266
sister chromatid segregation	GO	3.62548	1	up	0.0266
negative regulation of mitotic cell cycle phase transition	GO	3.61754	1	up	0.0268
limb morphogenesis	GO	3.60833	1	up	0.0271
lipid transporter activity	GO	3.60233	1	up	0.0273
blood circulation	GO	3.5898	1	down	0.0276
positive regulation of apoptotic signaling pathway	GO	3.58004	1	up	0.0279
transcription factor activity, RNA polymerase II proximal promoter sequence-specific DNA binding	GO	3.56324	1	down	0.0283
regulation of mitotic cell cycle	GO	3.55526	1	down	0.0286
lysosome	GO	3.52761	1	up	0.0294
regulation of viral life cycle	GO	3.51992	1	up	0.0296
helicase activity	GO	3.50573	1	up	0.03
organic acid transmembrane transporter activity	GO	3.50567	1	up	0.03
gonad development	GO	3.46944	1	up	0.0311
development of primary sexual characteristics	GO	3.44973	1	up	0.0318
negative regulation of immune system process	GO	3.4467	1	down	0.0319
regulation of actomyosin structure organization	GO	3.44642	1	up	0.0319
regulation of JNK cascade	GO	3.44014	1	up	0.0321
negative regulation of establishment of protein localization	GO	3.42446	1	up	0.0326
organic acid transmembrane transport	GO	3.39403	1	up	0.0336
carboxylic acid transmembrane transport	GO	3.39403	1	up	0.0336
negative regulation of cell adhesion	GO	3.36128	1	up	0.0347
regulation of ossification	GO	3.36121	1	up	0.0347
steroid metabolic process	GO	3.35677	1	up	0.0348
positive regulation of chromosome organization	GO	3.30885	1	up	0.0366
rhythmic process	GO	3.29662	1	up	0.037
cullin-RING ubiquitin ligase complex	GO	3.27621	1	up	0.0378
negative regulation of protein serine/threonine kinase activity	GO	3.25378	1	up	0.0386
regulation of ubiquitin-dependent protein catabolic process	GO	3.23892	1	up	0.0392
nuclease activity	GO	3.16004	1	up	0.0424
nuclear chromosome segregation	GO	3.16004	1	up	0.0424
sex differentiation	GO	3.15725	1	up	0.0425
modification-dependent protein binding	GO	3.03815	1	up	0.0479
germ cell development	GO	3.02608	1	up	0.0485
regulation of Wnt signaling pathway	GO	3.01971	1	up	0.0488
carboxylic acid transport	GO	2.98873	1	up	0.0504
organic acid transport	GO	2.98873	1	up	0.0504
lipid transport	GO	2.98107	1	up	0.0507
chromosome segregation	GO	2.9254	1	up	0.0536
regionalization	GO	2.92478	1	up	0.0537
regulation of mitotic cell cycle phase transition	GO	2.91392	1	up	0.0543
spliceosomal complex	GO	2.8845	1	up	0.0559
nuclear division	GO	2.87296	1	up	0.0565
regulation of chemotaxis	GO	2.86493	1	up	0.057
meiotic cell cycle	GO	2.84424	1	up	0.0582
positive regulation of supramolecular fiber organization	GO	2.82528	1	up	0.0593
regulation of cell cycle phase transition	GO	2.80953	1	up	0.0602
cytokine activity	GO	2.80886	1	up	0.0603
regulation of cellular protein catabolic process	GO	2.79707	1	up	0.061
apical plasma membrane	GO	2.78849	1	up	0.0615
regulation of intracellular transport	GO	2.77753	1	up	0.0622
regulation of apoptotic signaling pathway	GO	2.77598	1	up	0.0623
inflammatory response	GO	2.77357	1	up	0.0624
anion transmembrane transport	GO	2.73998	1	up	0.0646
reproductive structure development	GO	2.722	1	up	0.0657
reproductive system development	GO	2.71292	1	up	0.0663
developmental growth	GO	2.7017	1	up	0.0671
pattern specification process	GO	2.68401	1	up	0.0683
skeletal system development	GO	2.61235	1	up	0.0734
apical part of cell	GO	2.5245	1	up	0.0801
DNA repair	GO	2.51386	1	up	0.081
regulation of cellular protein localization	GO	2.51271	1	up	0.081
regulation of actin filament organization	GO	2.51243	1	up	0.0811
ubiquitin-like protein ligase binding	GO	2.48205	1	up	0.0836
forebrain development	GO	2.46707	1	up	0.0848
regulation of protein catabolic process	GO	2.36535	1	up	0.0939
anion transport	GO	2.35763	1	up	0.0946
regulation of supramolecular fiber organization	GO	2.23058	1	up	0.1075
endoplasmic reticulum membrane	GO	2.11494	1	up	0.1206
nuclear outer membrane-endoplasmic reticulum membrane network	GO	2.06962	1	up	0.1262

## Sheet: Table S8
Table S8. Pathway enrichment of brown module.
Biogroup name	Source	Score	Common genes	Direction	p-value
response to steroid hormone	GO	9.83428	2	up	5.4e-05
positive regulation of establishment of protein localization	GO	9.08633	2	down	0.0001
enzyme inhibitor activity	GO	8.66297	2	down	0.0002
ATP metabolic process	GO	8.42037	2	down	0.0002
cellular response to hormone stimulus	GO	8.34176	2	up	0.0002
tubulin binding	GO	8.00426	2	down	0.0003
regulation of membrane lipid distribution	GO	7.27014	1	down	0.0007
phospholipid transporter activity	GO	6.93665	1	down	0.001
defense response to fungus	GO	6.90755	1	down	0.001
phospholipid transport	GO	6.73462	1	down	0.0012
nucleoid	GO	6.59838	1	down	0.0014
disordered domain specific binding	GO	6.51685	1	down	0.0015
proteasome core complex	GO	6.48796	1	down	0.0015
response to fungus	GO	6.45972	1	down	0.0016
RNA phosphodiester bond hydrolysis, endonucleolytic	GO	6.27427	1	down	0.0019
lipid transporter activity	GO	6.22869	1	down	0.002
carbohydrate derivative biosynthetic process	GO	6.21726	2	down	0.002
oxidoreductase activity, acting on the aldehyde or oxo group of donors, NAD or NADP as acceptor	GO	6.21474	1	down	0.002
positive regulation of extrinsic apoptotic signaling pathway via death domain receptors	GO	6.17239	1	up	0.0021
nuclear receptor activity	GO	6.1516	1	up	0.0021
transcription factor activity, direct ligand regulated sequence-specific DNA binding	GO	6.1516	1	up	0.0021
mitochondrial gene expression	GO	6.14466	1	down	0.0021
positive regulation of blood pressure	GO	5.80491	1	up	0.003
cell killing	GO	5.79523	1	down	0.003
endoplasmic reticulum lumen	GO	5.73089	1	down	0.0032
lipid droplet	GO	5.70002	1	down	0.0033
nucleotide catabolic process	GO	5.61311	1	down	0.0036
carbohydrate catabolic process	GO	5.60129	1	down	0.0037
lipid transport	GO	5.59616	1	down	0.0037
antimicrobial humoral immune response mediated by antimicrobial peptide	GO	5.55537	1	down	0.0039
nucleoside phosphate catabolic process	GO	5.47976	1	down	0.0042
carbohydrate biosynthetic process	GO	5.47976	1	down	0.0042
positive regulation of cellular protein localization	GO	5.46117	1	down	0.0042
RNA phosphodiester bond hydrolysis	GO	5.45882	1	down	0.0043
sarcoplasm	GO	5.43917	1	down	0.0043
nucleotide-sugar metabolic process	GO	5.40672	1	down	0.0045
phosphotransferase activity, phosphate group as acceptor	GO	5.37504	1	down	0.0046
antimicrobial humoral response	GO	5.36215	1	down	0.0047
anion transmembrane transport	GO	5.34833	1	down	0.0048
proteasome complex	GO	5.32912	1	down	0.0048
positive regulation of blood circulation	GO	5.31422	1	up	0.0049
regulation of intracellular transport	GO	5.23326	1	down	0.0053
regulation of extrinsic apoptotic signaling pathway via death domain receptors	GO	5.17251	1	up	0.0057
nuclease activity	GO	5.15632	1	down	0.0058
modification of morphology or physiology of other organism	GO	5.05441	1	down	0.0064
monosaccharide metabolic process	GO	5.02104	1	down	0.0066
regulation of cellular protein localization	GO	4.95926	1	down	0.007
positive regulation of extrinsic apoptotic signaling pathway	GO	4.95407	1	up	0.0071
anion transport	GO	4.95102	1	down	0.0071
mitochondrial matrix	GO	4.90097	1	down	0.0074
endoplasmic reticulum-Golgi intermediate compartment	GO	4.84579	1	down	0.0079
endopeptidase inhibitor activity	GO	4.84135	1	down	0.0079
ribosomal large subunit biogenesis	GO	4.82937	1	down	0.008
regulation of synapse assembly	GO	4.80966	1	down	0.0082
peptidase inhibitor activity	GO	4.72268	1	down	0.0089
syntaxin binding	GO	4.72195	1	down	0.0089
carbohydrate derivative transport	GO	4.69966	1	down	0.0091
nuclear membrane	GO	4.59506	1	down	0.0101
skin epidermis development	GO	4.53397	1	up	0.0107
hair cycle process	GO	4.51279	1	up	0.011
regulation of blood pressure	GO	4.48627	1	up	0.0113
molting cycle	GO	4.43234	1	up	0.0119
hair cycle	GO	4.43234	1	up	0.0119
memory	GO	4.42729	1	down	0.0119
interspecies interaction between organisms	GO	4.38048	1	down	0.0125
generation of precursor metabolites and energy	GO	4.3634	1	down	0.0127
nucleoside metabolic process	GO	4.34475	1	down	0.013
ER to Golgi vesicle-mediated transport	GO	4.34019	1	down	0.013
SNARE binding	GO	4.32275	1	down	0.0133
regulation of blood circulation	GO	4.32195	1	up	0.0133
regulation of translation	GO	4.28528	1	down	0.0138
humoral immune response	GO	4.27283	1	down	0.0139
Golgi-associated vesicle	GO	4.24786	1	down	0.0143
transcriptional activator activity, RNA polymerase II proximal promoter sequence-specific DNA binding	GO	4.2454	1	up	0.0143
large ribosomal subunit	GO	4.1716	1	down	0.0154
regulation of synapse organization	GO	4.11465	1	down	0.0163
positive regulation of cell growth	GO	4.11465	1	down	0.0163
carbohydrate metabolic process	GO	4.07968	1	down	0.0169
regulation of synapse structure or activity	GO	4.06845	1	down	0.0171
nuclear envelope	GO	4.06454	1	down	0.0172
positive regulation of cytokine production	GO	4.06454	1	down	0.0172
regulation of axonogenesis	GO	4.05848	1	down	0.0173
regulation of cell size	GO	4.03882	1	down	0.0176
establishment of vesicle localization	GO	4.00727	1	down	0.0182
regulation of extrinsic apoptotic signaling pathway	GO	3.98247	1	up	0.0186
regulation of protein secretion	GO	3.96007	1	down	0.0191
vesicle localization	GO	3.94641	1	down	0.0193
cartilage development	GO	3.94052	1	up	0.0194
transcriptional activator activity, RNA polymerase II transcription regulatory region sequence-specific DNA binding	GO	3.91816	1	up	0.0199
negative regulation of neuron death	GO	3.9155	1	down	0.0199
positive regulation of apoptotic signaling pathway	GO	3.89468	1	up	0.0203
ribonucleoprotein complex assembly	GO	3.88614	1	down	0.0205
positive regulation of secretion	GO	3.8534	1	down	0.0212
transcription factor activity, RNA polymerase II proximal promoter sequence-specific DNA binding	GO	3.84735	1	up	0.0213
blood circulation	GO	3.81016	1	up	0.0221
regulation of peptidyl-tyrosine phosphorylation	GO	3.79829	1	down	0.0224
learning or memory	GO	3.72844	1	down	0.024
vesicle organization	GO	3.72069	1	down	0.0242
connective tissue development	GO	3.67938	1	up	0.0252
ribosome biogenesis	GO	3.62718	1	down	0.0266
peptide binding	GO	3.61785	1	down	0.0268
Golgi vesicle transport	GO	3.59338	1	down	0.0275
regulation of neuron death	GO	3.50429	1	down	0.0301
epidermis development	GO	3.48078	1	up	0.0308
translation	GO	3.45026	1	down	0.0317
regulation of binding	GO	3.42055	1	down	0.0327
peptide biosynthetic process	GO	3.40172	1	down	0.0333
regulation of cell growth	GO	3.30823	1	down	0.0366
establishment of organelle localization	GO	3.27354	1	down	0.0379
ribonucleoprotein complex biogenesis	GO	3.23616	1	down	0.0393
peptide metabolic process	GO	3.12773	1	down	0.0438
regulation of apoptotic signaling pathway	GO	3.08577	1	up	0.0457
ubiquitin-protein transferase activity	GO	3.00804	1	down	0.0494
organelle localization	GO	2.98413	1	down	0.0506
skeletal system development	GO	2.92055	1	up	0.0539

## Sheet: Table S9
Table S9. Pathway enrichment of gray module.
Biogroup name	Source	Score	Common genes	Direction	p-value
integrin binding	GO	8.7357	2	down	0.0002
G-protein coupled purinergic nucleotide receptor signaling pathway	GO	7.96337	1	up	0.0003
transmitter-gated ion channel activity involved in regulation of postsynaptic membrane potential	GO	7.8455	1	down	0.0004
neurotransmitter receptor activity involved in regulation of postsynaptic membrane potential	GO	7.80914	1	down	0.0004
cell adhesion molecule binding	GO	7.44942	2	down	0.0006
purinergic nucleotide receptor signaling pathway	GO	7.40382	1	up	0.0006
transcriptional activator activity, RNA polymerase II transcription regulatory region sequence-specific DNA binding	GO	7.33207	2	up	0.0007
extracellular matrix	GO	7.20733	2	down	0.0007
adenosine deaminase activity	GO	6.75977	1	up	0.0012
insulin-like growth factor binding	GO	6.71091	1	down	0.0012
regulation of striated muscle tissue development	GO	6.63035	2	up	0.0013
neurotransmitter receptor activity	GO	6.44086	1	down	0.0016
inner ear morphogenesis	GO	6.42284	1	down	0.0016
detection of abiotic stimulus	GO	6.33732	1	down	0.0018
peptide binding	GO	6.32495	2	up	0.0018
ear morphogenesis	GO	6.2435	1	down	0.0019
regulation of odontogenesis of dentin-containing tooth	GO	6.2295	1	down	0.002
regulation of cell growth	GO	6.20109	2	down	0.002
positive regulation of urine volume	GO	6.17937	1	up	0.0021
positive regulation of renal sodium excretion	GO	6.10533	1	up	0.0022
ectoderm development	GO	6.03641	1	down	0.0024
nucleoside binding	GO	6.01148	2	down	0.0025
fucosylation	GO	6.00659	1	up	0.0025
guanyl nucleotide binding	GO	6.00079	2	down	0.0025
macrophage migration	GO	5.97194	1	up	0.0025
response to mechanical stimulus	GO	5.95956	1	down	0.0026
deaminase activity	GO	5.84424	1	up	0.0029
inner ear development	GO	5.83307	1	down	0.0029
neuronal stem cell population maintenance	GO	5.7047	1	up	0.0033
hydrolase activity, acting on carbon-nitrogen (but not peptide) bonds, in cyclic amidines	GO	5.66217	1	up	0.0035
regulation of renal sodium excretion	GO	5.56706	1	up	0.0038
fluid transport	GO	5.56706	1	up	0.0038
regulation of urine volume	GO	5.56706	1	up	0.0038
sensory perception of mechanical stimulus	GO	5.46117	1	down	0.0042
transmembrane transporter complex	GO	5.42103	1	down	0.0044
embryonic organ morphogenesis	GO	5.38877	1	down	0.0046
pigment cell differentiation	GO	5.34435	1	up	0.0048
snoRNA binding	GO	5.32638	1	down	0.0049
positive regulation of cardiac muscle cell differentiation	GO	5.32047	1	up	0.0049
chemical synaptic transmission	GO	5.30653	1	down	0.005
cell surface receptor signaling pathway involved in cell-cell signaling	GO	5.2949	1	down	0.005
regulation of cell maturation	GO	5.27996	1	up	0.0051
synaptic signaling	GO	5.27771	1	down	0.0051
response to ketone	GO	5.26769	1	up	0.0052
histone methyltransferase complex	GO	5.20321	1	down	0.0055
vasodilation	GO	5.19056	1	up	0.0056
response to pain	GO	5.16246	1	up	0.0057
receptor complex	GO	5.14988	1	down	0.0058
ion channel activity	GO	5.1424	1	down	0.0058
vasoconstriction	GO	5.13514	1	up	0.0059
response to alcohol	GO	5.10737	1	up	0.0061
DNA catabolic process	GO	5.10384	1	up	0.0061
regulation of membrane potential	GO	5.09161	1	down	0.0061
growth factor binding	GO	5.06808	1	down	0.0063
passive transmembrane transporter activity	GO	5.0637	1	down	0.0063
growth factor activity	GO	5.05441	1	down	0.0064
basolateral plasma membrane	GO	5.03816	1	up	0.0065
cleavage furrow	GO	5.03277	1	down	0.0065
extracellular matrix binding	GO	4.9873	1	down	0.0068
divalent inorganic cation homeostasis	GO	4.96755	1	down	0.007
embryonic organ development	GO	4.95926	1	down	0.007
developmental pigmentation	GO	4.93997	1	up	0.0072
keratinocyte differentiation	GO	4.88096	1	up	0.0076
smooth muscle contraction	GO	4.81524	1	up	0.0081
regulation of cardiac muscle cell differentiation	GO	4.79594	1	up	0.0083
regulation of sensory perception of pain	GO	4.77692	1	up	0.0084
regulation of systemic arterial blood pressure by hormone	GO	4.76848	1	down	0.0085
glycosaminoglycan binding	GO	4.76744	1	down	0.0085
peptide hormone binding	GO	4.74003	1	up	0.0087
apical plasma membrane	GO	4.70745	1	up	0.009
biomineral tissue development	GO	4.69641	1	down	0.0091
mesoderm formation	GO	4.68713	1	down	0.0092
cell division site	GO	4.68713	1	down	0.0092
double-stranded RNA binding	GO	4.63529	1	up	0.0097
mesoderm morphogenesis	GO	4.62073	1	down	0.0098
fat cell differentiation	GO	4.59161	1	up	0.0101
peripheral nervous system development	GO	4.51427	1	up	0.011
deacetylase activity	GO	4.51311	1	up	0.011
endocrine process	GO	4.50004	1	down	0.0111
lens development in camera-type eye	GO	4.48584	1	down	0.0113
apical part of cell	GO	4.43501	1	up	0.0119
epidermal cell differentiation	GO	4.43071	1	up	0.0119
cellular response to hormone stimulus	GO	4.37143	1	up	0.0126
lamellipodium organization	GO	4.36734	1	up	0.0127
retrograde vesicle-mediated transport, Golgi to ER	GO	4.35837	1	up	0.0128
preribosome	GO	4.33168	1	down	0.0131
neural crest cell development	GO	4.33055	1	up	0.0132
beta-catenin binding	GO	4.31864	1	down	0.0133
cortical actin cytoskeleton	GO	4.31864	1	down	0.0133
formation of primary germ layer	GO	4.29526	1	down	0.0136
response to hypoxia	GO	4.28514	1	up	0.0138
multicellular organismal response to stress	GO	4.28377	1	up	0.0138
mesenchymal cell development	GO	4.27241	1	up	0.0139
anion transport	GO	4.26141	1	up	0.0141
filopodium	GO	4.26118	1	down	0.0141
stem cell development	GO	4.26118	1	up	0.0141
tethering complex	GO	4.21671	1	down	0.0147
vesicle fusion	GO	4.20132	1	down	0.015
pigmentation	GO	4.19638	1	up	0.015
odontogenesis	GO	4.19638	1	down	0.015
heat shock protein binding	GO	4.18574	1	down	0.0152
regulation of actomyosin structure organization	GO	4.17569	1	down	0.0154
cerebral cortex development	GO	4.17284	1	up	0.0154
positive regulation of muscle tissue development	GO	4.16468	1	up	0.0155
hydrolase activity, acting on carbon-nitrogen (but not peptide) bonds	GO	4.14882	1	up	0.0158
epithelial cell development	GO	4.13563	1	up	0.016
sensory perception of pain	GO	4.13557	1	up	0.016
mesoderm development	GO	4.12579	1	down	0.0162
regulation of neural precursor cell proliferation	GO	4.08761	1	down	0.0168
intrinsic component of Golgi membrane	GO	4.05943	1	up	0.0173
hormone binding	GO	4.04188	1	up	0.0176
digestive tract development	GO	3.97287	1	up	0.0188
connective tissue development	GO	3.96389	1	up	0.019
cell-cell junction organization	GO	3.95635	1	down	0.0191
epidermis development	GO	3.94496	1	up	0.0194
stem cell population maintenance	GO	3.9349	1	up	0.0195
leukocyte chemotaxis	GO	3.91622	1	up	0.0199
organelle fusion	GO	3.91219	1	down	0.02
maintenance of cell number	GO	3.90618	1	up	0.0201
regulation of protein localization to nucleus	GO	3.87766	1	down	0.0207
regulation of organ growth	GO	3.86754	1	up	0.0209
regulation of gliogenesis	GO	3.84057	1	down	0.0215
photoreceptor cell development	GO	3.83837	1	up	0.0215
G-protein coupled peptide receptor activity	GO	3.82611	1	up	0.0218
ruffle	GO	3.81187	1	down	0.0221
gastrulation	GO	3.80483	1	down	0.0223
pallium development	GO	3.7864	1	up	0.0227
regulation of neurological system process	GO	3.77034	1	up	0.023
peptide receptor activity	GO	3.76359	1	up	0.0232
regulation of animal organ morphogenesis	GO	3.74923	1	down	0.0235
extracellular matrix organization	GO	3.72539	1	down	0.0241
mesenchymal cell differentiation	GO	3.72402	1	up	0.0241
ossification	GO	3.71601	1	down	0.0243
regulation of blood vessel diameter	GO	3.71117	1	up	0.0244
regulation of tube diameter	GO	3.71117	1	up	0.0244
nucleoside metabolic process	GO	3.70869	1	up	0.0245
actin filament bundle	GO	3.70295	1	up	0.0247
phosphoprotein phosphatase activity	GO	3.69668	1	down	0.0248
regulation of JAK-STAT cascade	GO	3.68598	1	down	0.0251
lamellipodium	GO	3.67363	1	down	0.0254
regulation of blood vessel size	GO	3.63747	1	up	0.0263
regulation of tube size	GO	3.63157	1	up	0.0265
photoreceptor cell differentiation	GO	3.63108	1	up	0.0265
transferase activity, transferring hexosyl groups	GO	3.60405	1	up	0.0272
muscle contraction	GO	3.60261	1	up	0.0273
stem cell differentiation	GO	3.59126	1	up	0.0276
extracellular structure organization	GO	3.58111	1	down	0.0278
transcriptional activator activity, RNA polymerase II proximal promoter sequence-specific DNA binding	GO	3.55942	1	up	0.0285
positive regulation of ubiquitin-dependent protein catabolic process	GO	3.55312	1	up	0.0286
positive regulation of supramolecular fiber organization	GO	3.54714	1	down	0.0288
leukocyte migration	GO	3.51531	1	up	0.0297
negative regulation of cell growth	GO	3.51531	1	down	0.0297
regulation of smooth muscle cell proliferation	GO	3.50889	1	up	0.0299
glycoprotein biosynthetic process	GO	3.50527	1	up	0.03
positive regulation of proteasomal protein catabolic process	GO	3.49018	1	up	0.0305
regulation of blood pressure	GO	3.48449	1	up	0.0307
actin-based cell projection	GO	3.45462	1	down	0.0316
gliogenesis	GO	3.4352	1	down	0.0322
hydrolase activity, acting on glycosyl bonds	GO	3.40061	1	up	0.0334
positive regulation of proteolysis involved in cellular protein catabolic process	GO	3.36638	1	up	0.0345
positive regulation of cell growth	GO	3.35097	1	up	0.0351
telencephalon development	GO	3.3454	1	up	0.0352
nuclear membrane	GO	3.3092	1	up	0.0365
transferase activity, transferring glycosyl groups	GO	3.29495	1	up	0.0371
ER to Golgi vesicle-mediated transport	GO	3.25453	1	up	0.0386
regulation of actin filament organization	GO	3.22829	1	down	0.0396
positive regulation of cellular protein catabolic process	GO	3.20992	1	up	0.0404
muscle cell differentiation	GO	3.20529	1	up	0.0405
regulation of peptidyl-tyrosine phosphorylation	GO	3.20151	1	down	0.0407
response to peptide hormone	GO	3.19399	1	up	0.041
transcription factor activity, RNA polymerase II proximal promoter sequence-specific DNA binding	GO	3.16491	1	up	0.0422
negative regulation of cell adhesion	GO	3.16449	1	down	0.0422
Golgi-associated vesicle	GO	3.16346	1	up	0.0423
negative regulation of growth	GO	3.16086	1	down	0.0424
cellular response to starvation	GO	3.14385	1	up	0.0431
G-protein coupled receptor binding	GO	3.11495	1	up	0.0444
intrinsic component of endoplasmic reticulum membrane	GO	3.1097	1	up	0.0446
cell cortex	GO	3.10466	1	down	0.0448
ribosome biogenesis	GO	3.09771	1	down	0.0452
regulation of ubiquitin-dependent protein catabolic process	GO	3.09543	1	up	0.0453
regulation of inflammatory response	GO	3.06784	1	up	0.0465
response to peptide	GO	3.04192	1	up	0.0477
vesicle organization	GO	3.03967	1	down	0.0479
response to starvation	GO	3.00537	1	up	0.0495
negative regulation of neurogenesis	GO	2.98006	1	up	0.0508
regulation of body fluid levels	GO	2.94766	1	up	0.0525
regulation of supramolecular fiber organization	GO	2.93902	1	down	0.0529
forebrain development	GO	2.92069	1	up	0.0539
regulation of epithelial cell proliferation	GO	2.91634	1	up	0.0541
cellular response to nutrient levels	GO	2.91191	1	up	0.0544
membrane microdomain	GO	2.90797	1	up	0.0546
membrane raft	GO	2.90797	1	up	0.0546
response to molecule of bacterial origin	GO	2.88873	1	up	0.0556
cell leading edge	GO	2.8619	1	down	0.0572
regulation of hormone secretion	GO	2.85621	1	down	0.0575
nuclease activity	GO	2.83212	1	up	0.0589
blood circulation	GO	2.81797	1	up	0.0597
nuclear envelope	GO	2.78814	1	up	0.0615
cellular response to extracellular stimulus	GO	2.77732	1	up	0.0622
actin binding	GO	2.7616	1	down	0.0632
nuclear transport	GO	2.75822	1	up	0.0634
endosomal transport	GO	2.73574	1	up	0.0648
carbohydrate derivative biosynthetic process	GO	2.72067	1	up	0.0658
ribonucleoprotein complex biogenesis	GO	2.71132	1	down	0.0664
cytoplasmic region	GO	2.67529	1	down	0.0689
regulation of cellular protein catabolic process	GO	2.65536	1	up	0.0703
DNA repair	GO	2.65142	1	down	0.0706
chemotaxis	GO	2.62255	1	up	0.0726
Golgi membrane	GO	2.59728	1	up	0.0745
regulation of cellular protein localization	GO	2.59626	1	down	0.0746
positive regulation of secretion	GO	2.5824	1	up	0.0756
Golgi vesicle transport	GO	2.52229	1	up	0.0803
cilium organization	GO	2.50545	1	up	0.0816
GTPase activator activity	GO	2.44618	1	up	0.0866
GTPase regulator activity	GO	2.38219	1	up	0.0923
response to nutrient levels	GO	2.27261	1	up	0.103
regulation of protein catabolic process	GO	2.22637	1	up	0.1079
response to extracellular stimulus	GO	2.20024	1	up	0.1108
ubiquitin-protein transferase activity	GO	2.15018	1	up	0.1165
endoplasmic reticulum membrane	GO	1.8978	1	up	0.1499
nuclear outer membrane-endoplasmic reticulum membrane network	GO	1.85327	1	up	0.1567
enzyme activator activity	GO	1.84892	1	up	0.1574
cell division	GO	1.77814	1	up	0.169
